# Supplementary material for: Effects of environmental regulation on adjustment of agricultural industrial structure——An empirical study based on panel data of 31 provinces in China
Source: PLoS One. 2024 Apr 18;19(4):e0296189. doi: 10.1371/journal.pone.0296189 (PMC11025914; doi:10.1371/journal.pone.0296189)
Supplement: S1 Data — (XLS) [file pone.0296189.s001.xls]

## Sheet: Sheet1
year	county	proportion of urban population	fiscal expenditure on agriculture, forestry, animal husbandry and fishery	value	avalue	fvalue	svalue	hvalue	addvalue	consume	aaddvalue	aconsume	faddvalue	fconsume	saddvalue	sconsume	haddvalue	hconsume	edu	GDP	people	huafei	baomo	bozhong	guangai	chaiyou	nongyao	chuafei	cnongyao	cbaomo	cchaiyou	cbozhong	cguangai	gz1	gz2	gz3	TP1	TP2	TP3	TP4	tp	ntp	tp1	gj1	gj2	gj3	gj4	gj	fu
2000	Beijing	0.775447	16.25	188.6	88.1	5.2	87.5	7.8	90	105.2	50.3	40.8	3.1	2.3	33.4	57.1	3.1	5	7.47036	3161	1363.6	18	9825	457.3	328	7.9	5440	16.1208	2.68415	5.08935	4.68233	0.142952	0.82	29.5396	3.38573	0.295357	-0.453336	-0.107239	-0.107515	-0.111974	-0.780064	0.780064	1.28195	0.575893	0.0371617	0.271379	0.0256416	0.910076	0
2001	Beijing	0.780593	19.58	202.2	84.7	9	99.3	9.2	93.1	121	48.7	41	4.3	5.2	36	69.2	4.1	5.5	7.78296	3710.52	1385.1	16	10229	386.4	323	9.5	4510	14.3296	2.22528	5.29862	5.63065	0.120789	0.8075	28.4124	3.34683	0.298791	-0.43659	-0.130059	-0.0283019	-0.12723	-0.722181	0.722181	1.3847	0.497562	0.0368067	0.255485	0.0339178	0.823771	0
2002	Beijing	0.785554	23.5	213.5	83.5	11.9	108.6	9.5	98	132.3	46.7	43.4	6.7	6.1	40	77.3	4.6	5.6	7.70947	4330.4	1423.2	15	12456	342	317	6.6	4700	13.434	2.31903	6.45221	3.91182	0.106909	0.7925	27.0165	3.29645	0.303357	-0.395823	-0.16615	-0.0087241	-0.129736	-0.700432	0.700432	1.42769	0.420839	0.0612201	0.263216	0.0365507	0.781826	0
2003	Beijing	0.790511	26.18	224.7	80.9	12.3	114.3	9.3	98.3	148.5	44.2	44.6	6.7	6.8	40.3	85.2	4.4	5.7	8.09972	5023.77	1456.4	14	14419	308.8	179	7.1	5221	12.5384	2.57609	7.46904	4.20817	0.0965309	0.4475	27.3357	3.30819	0.30228	-0.364552	-0.158217	0.0369862	-0.121098	-0.606881	0.606881	1.64777	0.356807	0.0539347	0.240607	0.031949	0.683298	7.9
2004	Beijing	0.795337	33.33	234.9	83.1	11.4	124.3	8.9	105.9	156.1	48.1	44.6	6.4	6.3	44.9	93.8	4	5.8	8.09901	6060.28	1492.7	14	9886	312.5	187	6.9	5358	12.5384	2.64369	5.12095	4.08963	0.0976875	0.4675	24.9579	3.21719	0.31083	-0.394332	-0.147598	0.0530565	-0.109935	-0.598808	0.598808	1.66998	0.38153	0.0493016	0.253298	0.02613	0.710259	7.2
2005	Beijing	0.836216	42.64	239.3	91	12.4	120.8	8.7	108.6	160.2	51.4	49.2	6.9	6.5	43.6	92.1	3.8	5.9	8.20902	6886.31	1538	15	10916	318	181	6.4	4668	13.434	2.30324	5.65449	3.79328	0.0994068	0.4525	25.7369	3.24793	0.307889	-0.384308	-0.156476	0.0324267	-0.104503	-0.612861	0.612861	1.63169	0.39728	0.0550066	0.238974	0.0234158	0.714677	6.4
2006	Beijing	0.843327	60.91	240.2	104.5	14.8	105.1	9.8	98	171.9	49.1	60.2	6.7	8.1	35.3	88.2	3.5	6.3	8.33126	7861.04	1581	15	10920	319.5	182	6.3	4669	13.434	2.30373	5.65656	3.73401	0.0998757	0.455	25.6832	3.24584	0.308087	-0.273419	-0.16002	0.0390141	-0.106539	-0.500965	0.500965	1.99615	0.354836	0.0509658	0.17512	0.0226663	0.603589	6
2007	Beijing	0.845009	102.51	272.295	115.479	17.7783	122.378	10.1599	101	171	53	62	8	10	35	88	3	7	8.58824	9353.32	1633	14	14615	295	174	4.4	3735	12.5384	1.84289	7.57057	2.60788	0.092217	0.435	25.087	3.22235	0.310333	-0.297272	-0.163603	0.0549281	-0.0910838	-0.49703	0.49703	2.01195	0.362533	0.0522325	0.178751	0.0159908	0.609507	6.5
2008	Beijing	0.849027	121.77	303.9	128.105	20.4891	140.52	9.78542	113	191	59	69	9	12	40	100	3	6	8.56304	10488	1695	14	14199	322	242	4.5	3869	12.5384	1.909	7.35508	2.66715	0.100657	0.605	25.1753	3.22586	0.309995	-0.298144	-0.162425	0.067022	-0.0883122	-0.481859	0.481859	2.07529	0.360444	0.0505656	0.184956	0.0160998	0.612065	5
2009	Beijing	0.85	142.01	314.953	140.445	22.8968	136.083	10.2789	118.3	196.7	64.3	76.1	10	12.9	38.9	97.2	3.6	6.7	8.67004	12153	1860	14	13055	320.1	219	4.9	3981	12.5384	1.96426	6.76249	2.90423	0.100063	0.5475	24.8169	3.21153	0.311378	-0.284999	-0.172063	0.0331046	-0.0914192	-0.515376	0.515376	1.94033	0.376777	0.0563558	0.172919	0.0175359	0.623588	5.25
2010	Beijing	0.8596	158.64	328.023	154.223	16.8127	139.576	11.5109	124.5	203.5	71.6	82.7	7.2	9.6	40	99.5	4	7.5	9.05648	14113.6	1961.9	14	13539	317.3	211	3.9	3972	12.5384	1.95982	7.0132	2.31153	0.099188	0.5275	24.4496	3.19662	0.312831	-0.28706	-0.13753	0.0241717	-0.095491	-0.49591	0.49591	2.0165	0.407054	0.0384411	0.171059	0.0187156	0.635269	5.9
2011	Beijing	0.862	187.34	363.138	163.373	18.9202	162.727	11.5172	136.3	226.9	75.2	88.2	8.1	10.8	47	115.7	4	7.5	11.7312	16251.9	2018.6	14	13268	302.6	209	4	3936	12.5384	1.94206	6.87282	2.3708	0.0945928	0.5225	24.3412	3.19217	0.313267	-0.287612	-0.138949	0.0439802	-0.0895123	-0.472093	0.472093	2.11822	0.383583	0.0390766	0.182034	0.016915	0.621608	6.6
2012	Beijing	0.862	222.69	395.713	166.289	54.8252	154.161	12.9778	150.2	245.5	76	90.3	23.5	31.3	44.1	110	4.5	8.4	9.29631	17879.4	2069.3	14	12549	282.7	208	3.9	3879	12.5384	1.91394	6.50038	2.31153	0.088372	0.52	23.8726	3.17273	0.315186	-0.291871	-0.234135	-0.0111702	-0.091609	-0.628786	0.628786	1.59037	0.353679	0.104022	0.156185	0.0175693	0.631455	7.46
2013	Beijing	0.863	297.62	421.783	170.407	75.8857	154.752	12.781	161.8	260	77.9	92.6	33	42.9	44.3	110.5	4.5	8.3	8.83648	19800.8	2114.8	13	12356	242.5	153	3.7	3864	11.6428	1.90654	6.40041	2.19299	0.0758055	0.3825	22.601	3.118	0.320719	-0.296321	-0.2614	-0.0325206	-0.0874024	-0.677644	0.677644	1.4757	0.339879	0.138397	0.147092	0.0164289	0.641797	7.95767
2014	Beijing	0.8635	343.67	420.067	155.101	90.6852	152.659	13.2024	161.3	258.8	70.9	84.2	39.8	50.9	43.7	109	4.6	8.6	9.21587	21330.8	2151.6	12	10903	196.1	143	3.4	3603	10.7472	1.77776	5.64775	2.01518	0.0613009	0.3575	20.6067	3.02562	0.330511	-0.304397	-0.277846	-0.0356905	-0.0890803	-0.707014	0.707014	1.4144	0.310908	0.168804	0.1457	0.016811	0.642222	8.41916
2015	Beijing	0.865	424.78	368.237	154.478	57.3279	135.858	11.8689	142.6	225.6	70.3	84.2	26.5	30.8	38.9	96.9	4.4	7.4	9.35568	23014.6	2170.5	11	10402	173.7	137	2.8	3174	9.8516	1.56608	5.38824	1.65956	0.0542986	0.3425	18.8623	2.93716	0.340465	-0.288727	-0.266149	-0.0311509	-0.0939533	-0.67998	0.67998	1.47063	0.350253	0.133947	0.14811	0.0191649	0.651474	8.70494
2016	Beijing	0.865	443.55	338.064	145.201	52.209	122.687	9.2269	132	206.1	66	79.2	25	27.2	35.4	87.3	3.3	6	9.30444	25669.1	2173	10	9867	145.5	128	2.5	3031	8.956	1.49553	5.11111	1.48175	0.0454833	0.32	17.4099	2.85704	0.350013	-0.284675	-0.275457	-0.0402671	-0.0819695	-0.682369	0.682369	1.46548	0.357924	0.141945	0.14716	0.0150114	0.66204	8.73903
2017	Beijing	0.865	518.35	308.317	129.83	58.8231	101.371	9.60726	122.8	185.5	59	70.8	28.8	30	29.2	72.2	3.4	6.2	9.66026	28014.9	2170.7	9	8973	120.9	115	2.2	2726	8.0604	1.34504	4.64801	1.30394	0.0377933	0.2875	15.6827	2.75256	0.363299	-0.28743	-0.308269	-0.0680828	-0.0893626	-0.753144	0.753144	1.32777	0.350911	0.183156	0.132972	0.0170879	0.684127	8.68583
2018	Beijing	0.865	576.04	296.8	114.7	95.1	72	6.1	121.1	175.7	51.1	63.7	44.9	50.2	20.5	51.5	2.2	4	9.37663	28014.9	2154	7	8243	103.8	110	1.9	2574	6.2692	1.27004	4.26987	1.12613	0.0324479	0.275	13.2427	2.58345	0.38708	-0.282243	-0.328926	-0.120138	-0.0675549	-0.798862	0.798862	1.25178	0.310014	0.286589	0.096564	0.0113039	0.70447	8.9
2000	Tianjin	0.583893	4.65	156.3	83.42	1.37	51.75	19.76	73.5	82.8	41.7	41.7	0.9	0.5	21.3	30.5	9.7	10.1	6.74646	1701.88	912	17	8718	533.1	353	16.6	3605	15.2252	1.77874	4.51592	9.83882	0.166647	0.8825	32.4078	3.4784	0.287488	-0.335115	-0.0466725	-0.247107	-0.25635	-0.885244	0.885244	1.12963	0.533717	0.0157774	0.231223	0.121417	0.902134	3.55e-15
2001	Tianjin	0.585593	5.74	169.51	86.73	1.46	60.76	20.56	78.6	91	43.2	43.5	0.9	0.6	24.6	36.2	9.9	10.6	7.43385	1919.09	913.98	17	14167	544.5	354	15.4	2807	15.2252	1.385	7.33851	9.12758	0.170211	0.885	34.1315	3.53022	0.283268	-0.339323	-0.0444429	-0.229286	-0.247584	-0.860635	0.860635	1.16193	0.508123	0.0129196	0.243584	0.113281	0.877907	0
2002	Tianjin	0.588804	7.05	181.07	86.06	1.52	69.21	24.28	84	97.1	43.4	42.7	0.9	0.6	28	41.2	11.7	12.6	7.44101	2150.76	919.05	18	11614	522.8	354	16.1	2532	16.1208	1.24931	6.01605	9.54247	0.163427	0.885	33.9771	3.52569	0.283633	-0.361264	-0.0435311	-0.219974	-0.259484	-0.884254	0.884254	1.1309	0.483077	0.0125918	0.259767	0.124514	0.87995	0
2003	Tianjin	0.593672	8.04	193.44	88.2	1.61	77.22	26.41	92.6	121.3	43.6	44.6	0.9	0.7	32.4	44.8	12.8	13.7	7.52588	2578.03	926	18	12922	501.5	354	11.3	2547	16.1208	1.25672	6.6936	6.69751	0.156769	0.885	31.8104	3.45979	0.289035	-0.34775	-0.0419483	-0.237224	-0.262581	-0.889503	0.889503	1.12422	0.445732	0.010701	0.288702	0.127559	0.872695	0
2004	Tianjin	0.596397	10.93	221.35	95.29	1.66	92.55	31.85	104.9	136.1	47.1	48.2	0.9	0.7	38.9	53.7	15.4	16.5	7.56046	3110.97	932.55	23	13000	504.3	353	15.9	3057	20.5988	1.50835	6.734	9.42393	0.157644	0.8825	39.3052	3.67136	0.272379	-0.352891	-0.0385789	-0.229787	-0.269033	-0.89029	0.89029	1.12323	0.42067	0.0096421	0.302881	0.134297	0.867491	0
2005	Tianjin	0.598737	12.85	238.34	97.49	1.89	102.71	36.25	112.4	146	48.1	49.4	1.1	0.8	43	59.8	17.5	18.8	7.47199	3697.62	939.31	23	13421	499.4	355	15.3	3349	20.5988	1.65243	6.95208	9.06831	0.156112	0.8875	39.3152	3.67161	0.27236	-0.35475	-0.0408829	-0.220634	-0.275533	-0.8918	0.8918	1.12133	0.398273	0.0109035	0.309872	0.141576	0.860626	4.26e-14
2006	Tianjin	0.601798	16.08	225.04	110.05	2.01	70.52	35.32	118.6	152.3	52.1	53.3	1.2	0.8	43.7	60.4	18.7	20	7.75639	4344.27	948.89	25	12430	429.8	352	15.5	3436	22.39	1.69536	6.43874	9.18685	0.134355	0.88	40.7253	3.70685	0.269771	-0.338684	-0.0457628	-0.262207	-0.280096	-0.92675	0.92675	1.07904	0.478014	0.0133976	0.226724	0.146748	0.864884	7.14
2007	Tianjin	0.605088	26.8	240.74	117.6	2.08	76.93	36.13	110	131	58	60	1	1	32	45	17	19	7.77778	5050.4	959.1	26	11439	434	349	15.7	3522	23.2856	1.73779	5.9254	9.30539	0.135668	0.8725	41.2623	3.71995	0.268821	-0.33341	-0.0410518	-0.255611	-0.267946	-0.89802	0.89802	1.11356	0.472211	0.00864	0.22724	0.134281	0.842372	8
2008	Tianjin	0.607171	38.54	268.11	127.67	2.22	86.03	43.81	123	146	63	65	1	1	36	50	21	23	7.9907	6354.38	968.87	26	11281	446.3	348	16.1	3807	23.2856	1.87841	5.84356	9.54247	0.139513	0.87	41.5596	3.72713	0.268303	-0.338423	-0.0396943	-0.259331	-0.281145	-0.918593	0.918593	1.08862	0.461533	0.0082802	0.231031	0.149194	0.850038	8.38
2009	Tianjin	0.7801	63.69	281.652	139.698	2.2187	83.5717	47.5251	128.9	152.8	68.6	71.1	1.3	0.9	34.8	48.8	22.9	24.7	8.08707	7521.85	1228.16	26	12640	455.2	347	16.8	3805	23.2856	1.87742	6.54752	9.95736	0.142295	0.8675	42.6777	3.75368	0.266406	-0.330033	-0.0410531	-0.26018	-0.287485	-0.918751	0.918751	1.08843	0.478554	0.0113785	0.211595	0.15644	0.857968	8.6389
2010	Tianjin	0.7955	67.14	317.326	168.252	2.3576	87.4861	50.2611	145.6	171.7	81.9	86.4	1.4	1	36.8	50.7	24.1	26.2	8.08602	9224.46	1299.29	26	12009	459.3	345	17	3721	23.2856	1.83598	6.22066	10.0759	0.143577	0.8625	42.4242	3.74772	0.266829	-0.308045	-0.0389217	-0.266881	-0.278631	-0.892479	0.892479	1.12047	0.502602	0.0104014	0.200112	0.145694	0.858809	8.96954
2011	Tianjin	0.805	91.78	349.485	179.869	2.4596	98.5187	58.6093	159.7	189.8	87.4	92.4	1.5	1	41.4	57.2	28	30.7	10.6373	11307.3	1354.58	24	12568	468	338	15.9	3796	21.4944	1.87298	6.51022	9.42393	0.146297	0.845	40.2928	3.69617	0.27055	-0.313227	-0.0377361	-0.265812	-0.284005	-0.90078	0.90078	1.11015	0.486819	0.0105567	0.20403	0.152953	0.854359	10.0281
2012	Tianjin	0.8155	100.98	375.624	195.991	2.7894	105.007	61.6575	171.6	204	95.1	100.9	1.6	1.1	44	61	29.4	32.3	8.10264	12893.9	1413.15	24	12401	479	337	16	3808	21.4944	1.87891	6.42372	9.4832	0.149735	0.8425	40.2725	3.69567	0.270587	-0.308535	-0.0391906	-0.264983	-0.281171	-0.893879	0.893879	1.11872	0.491782	0.0108015	0.201645	0.149409	0.853638	10.179
2013	Tianjin	0.8201	123.03	412.364	217.156	3.0912	108.629	73.2014	188.5	223.8	105.1	112.1	1.8	1.3	45.3	63.3	34.8	38.4	8.29644	14442	1472.21	24	12901	473.5	309	15.3	3639	21.4944	1.79552	6.68272	9.06831	0.148016	0.7725	39.9615	3.68792	0.271156	-0.303756	-0.0391214	-0.263269	-0.289396	-0.895543	0.895543	1.11664	0.493728	0.0103795	0.18852	0.160874	0.853502	10.2872
2014	Tianjin	0.8227	134.91	441.713	230.743	3.2204	117.591	79.4681	201.5	240.2	111.4	119.3	1.9	1.3	48.9	68.7	37.7	41.8	8.33916	15726.9	1516.81	23	12274	479	309	15.3	3642	20.5988	1.797	6.35793	9.06831	0.149735	0.7725	38.7443	3.65698	0.27345	-0.303422	-0.0386454	-0.261817	-0.290025	-0.89391	0.89391	1.11868	0.48779	0.0106556	0.189489	0.162262	0.850197	10.6912
2015	Tianjin	0.8264	156.08	467.437	238.017	7.74098	130.226	80.3746	210.5	256.9	116.1	121.9	4.6	3.1	50	80.3	38.1	42.2	8.33077	16538.2	1546.95	22	10552	469	309	15.5	3528	19.7032	1.74075	5.46594	9.18685	0.146609	0.7725	37.0159	3.61135	0.276905	-0.318845	-0.0744458	-0.22406	-0.285151	-0.902502	0.902502	1.10803	0.484968	0.0245736	0.173472	0.155242	0.838255	11.0788
2016	Tianjin	0.8293	161.02	494.443	244.312	8.35327	140.856	88.9714	222	272.4	121	123.3	5	3.4	54	86.8	40.2	48.8	8.30996	17885.4	1562	22	11644	443.7	307	14.9	3307	19.7032	1.63171	6.03159	8.83123	0.138701	0.7675	37.1039	3.61372	0.276723	-0.33904	-0.0754575	-0.22251	-0.273738	-0.910746	0.910746	1.098	0.484899	0.0248446	0.177228	0.148232	0.835203	11.9502
2017	Tianjin	0.8293	158.36	382.066	183.173	8.97992	107.955	69.8122	174	208.1	95.1	88.1	4.4	4.6	39.8	68.2	29.7	40.1	8.44376	18549.2	1557	18	10906	439.5	307	14	2353	16.1208	1.16099	5.64931	8.2978	0.137388	0.7675	32.1338	3.46991	0.288192	-0.389113	-0.0871079	-0.204938	-0.255731	-0.936889	0.936889	1.06736	0.51752	0.0224817	0.164894	0.135334	0.840229	12.1455
2018	Tianjin	0.8315	165.71	390.5	197.2	12.7	95.8	71.1	180.6	209.9	96.8	100.4	7.4	5.4	35.8	60	35.4	35.8	8.68284	18549.2	1560	17	9070	429.3	305	2.2	2190	15.2252	1.08057	4.69826	1.30394	0.134199	0.7625	23.2047	3.14435	0.31803	-0.326576	-0.121663	-0.218038	-0.308089	-0.974367	0.974367	1.02631	0.486886	0.0445677	0.146378	0.18004	0.857872	13.7
2000	Hebei	0.260863	21.41	1544.65	846.72	25.37	613.68	58.88	824.6	720.1	487.2	359.5	16	9.4	289.2	324.5	32.2	26.7	6.94356	5043.96	6674	271	62518	9024.4	4482	184.9	72839	242.708	35.9395	32.3843	109.59	2.82103	11.205	434.648	6.07454	0.164622	-0.496166	-0.0762236	-0.320978	-0.131675	-1.02504	1.02504	0.975568	0.742879	0.0279565	0.354075	0.0459708	1.17088	1.07e-13
2001	Hebei	0.28	24.91	1680.48	899.38	34.02	685.92	61.16	913.9	766.6	527.4	372	22.4	11.6	330.9	355.1	33.2	27.9	7.20263	5516.76	6699	273	69641	8990.8	4485	213.6	73803	244.499	36.4151	36.074	126.601	2.81052	11.2125	457.612	6.12602	0.163238	-0.521381	-0.092272	-0.33694	-0.126917	-1.07751	1.07751	0.928066	0.758765	0.0390923	0.380352	0.043308	1.22152	8.53e-14
2002	Hebei	0.3	31.97	1729.16	918.62	37.49	707.13	65.92	957	772.2	563.4	355.2	24.5	13	330.8	376.3	38.3	27.6	7.34431	6018.28	6735	279	75172	8935.1	4415	216	74652	249.872	36.834	38.9391	128.023	2.79311	11.0375	467.499	6.1474	0.16267	-0.581098	-0.0968068	-0.312967	-0.137035	-1.12791	1.12791	0.886598	0.842645	0.0408604	0.359497	0.052902	1.2959	7.11e-14
2003	Hebei	0.335205	30.56	1956.87	958.3	41.27	820.58	57.72	1096.5	860.3	648.3	310	27.6	13.7	358.4	462.1	30	27.7	7.43721	6921.29	6769	283	89096	8638.5	4404	255.9	75216	253.455	37.1123	46.1517	151.672	2.70039	11.01	502.101	6.2188	0.160803	-0.710924	-0.0961565	-0.257872	-0.106282	-1.17124	1.17124	0.8538	1.02413	0.0424875	0.32523	0.0319452	1.42379	79
2004	Hebei	0.358349	58.59	2375.89	1135.75	40.01	1037.72	72.08	1370.4	1005.5	766.8	368.9	27.9	12.1	497.7	540	41.1	31	7.54909	8477.63	6809	290	104588	8695.4	4460	433.8	75655	259.724	37.3289	54.1766	257.113	2.71818	11.15	622.211	6.43328	0.155442	-0.702601	-0.082843	-0.32617	-0.114598	-1.22621	1.22621	0.81552	0.993642	0.0388294	0.402557	0.0402225	1.47525	90.33
2005	Hebei	0.376879	63.27	2600.83	1258	40.13	1124.43	79.44	1503.1	1097.8	848.5	409.5	29.7	10.5	539.3	585.2	45.3	34.1	7.52323	10096.1	6851	303	111667	8785.5	4548	458.1	80755	271.367	39.8453	57.8435	271.516	2.74635	11.37	654.688	6.48416	0.154222	-0.703694	-0.0804077	-0.327223	-0.11523	-1.22656	1.22656	0.815291	1.00223	0.043644	0.398425	0.0405762	1.48487	98.83
2006	Hebei	0.387649	70.63	2466.37	1380.45	45.85	832.32	72.75	1606.5	1165.3	940.4	454.3	33.7	10.5	536.8	600	51.4	35.5	7.58183	11515.8	6898	305	111334	8713.9	4570	427.9	81215	273.158	40.0723	57.671	253.616	2.72397	11.425	638.667	6.45938	0.154814	-0.732035	-0.0957621	-0.329025	-0.114848	-1.27167	1.27167	0.786367	1.1586	0.0596653	0.301921	0.042708	1.56289	135
2007	Hebei	0.402564	111.97	3075.77	1639.07	52.37	1146.99	85.14	1805	1271	1105	534	40	12	542	605	50	35	7.69754	13709.5	6943	312	113687	8652.7	4579	487	83520	279.427	41.2096	58.8899	288.645	2.70483	11.4475	682.324	6.5255	0.153245	-0.722945	-0.0898487	-0.326839	-0.109165	-1.2488	1.2488	0.80077	1.10272	0.0567554	0.334079	0.0395441	1.5331	152.2
2008	Hebei	0.418944	151.9	3505.23	1760.75	55.8907	1410.82	102.772	2035	1471	1187	573	43	13	666	745	61	42	7.89913	16188.6	6989	312	116508	8713.2	4559	329.9	85078	279.427	41.9783	60.3511	195.532	2.72375	11.3975	591.41	6.38251	0.156678	-0.711695	-0.0850642	-0.321183	-0.114426	-1.23237	1.23237	0.811446	1.04058	0.052741	0.35981	0.0425833	1.49572	175
2009	Hebei	0.4374	264.78	3640.93	1927.78	70.6795	1350.1	108.376	2207.3	1433.6	1338.5	589.3	55.3	15.4	661.8	688.3	66.2	42.1	7.82392	17235.5	7034.4	316	118919	8682.5	4553	301.9	86486	283.01	42.6731	61.6	178.936	2.71415	11.3825	580.316	6.36357	0.157144	-0.771042	-0.101338	-0.353309	-0.118083	-1.34377	1.34377	0.744174	1.20262	0.0697085	0.356536	0.0468055	1.67567	183.992
2010	Hebei	0.445	312.66	4309.42	2470.11	51.2574	1443.76	142.468	2562.8	1746.6	1670.5	799.6	36.7	14.6	681.7	762	84.2	58.3	8.00251	20394.3	7193.6	323	118619	8718.4	4548	298.5	84615	289.279	41.7499	61.4446	176.921	2.72537	11.37	583.49	6.36903	0.15701	-0.741309	-0.0636754	-0.329059	-0.124867	-1.25891	1.25891	0.794337	1.19749	0.0298986	0.299718	0.0477465	1.57485	201.829
2011	Hebei	0.456	366.1	4895.88	2775.27	58.777	1674.04	163.578	2905.7	1990.1	1876.8	898.5	42.1	16.7	790.5	883.5	96.7	66.9	10.0608	24515.8	7240.51	326	123785	8773.7	4597	279.2	83006	291.966	40.956	64.1206	165.482	2.74266	11.4925	576.759	6.35743	0.157296	-0.739321	-0.0641934	-0.328911	-0.12587	-1.25829	1.25829	0.794726	1.18406	0.0302652	0.305936	0.0482942	1.56856	224.212
2012	Hebei	0.468	443.62	5340.11	3095.29	77.881	1747.66	177.737	3186.7	2153.4	2093.2	1002.1	55.7	22.1	825.3	922.4	105.1	72.7	8.15349	26575	7287.51	329	126941	8781.8	4603	290.9	84831	294.652	41.8565	65.7554	172.416	2.74519	11.5075	588.933	6.37831	0.156781	-0.743063	-0.0751408	-0.329148	-0.125521	-1.27287	1.27287	0.785625	1.21074	0.0367573	0.292819	0.0481168	1.58843	241.544
2013	Hebei	0.4812	511.11	5832.94	3473.27	96.297	1818.19	178.718	3500.4	2332.5	2348.8	1124.4	68.9	27.4	858.6	959.6	105.6	73.1	8.03425	28443	7332.61	331	136006	8749.2	4349	294.1	86720	296.444	42.7885	70.4511	174.313	2.735	10.8725	597.604	6.39293	0.156423	-0.747347	-0.0829742	-0.328688	-0.118063	-1.27707	1.27707	0.783041	1.24387	0.0415139	0.278902	0.0442616	1.60855	266.464
2014	Hebei	0.4933	583.52	5994.79	3453.42	108.136	1952.02	190.966	3576.5	2418.3	2335.4	1118	77.4	30.7	921.8	1030.2	112.9	78.1	8.0949	29421.2	7383.75	336	137918	8713.1	4404	291	86329	300.922	42.5956	71.4415	172.476	2.72371	11.01	601.168	6.39888	0.156278	-0.742075	-0.0891088	-0.329151	-0.12153	-1.28187	1.28187	0.780113	1.20336	0.0454776	0.291357	0.0460496	1.58624	290.249
2015	Hebei	0.5133	712.49	5978.88	3441.37	121.484	1904.12	198.718	3578.7	2400.2	2337.5	1103.8	86.2	35.3	898.1	1006	117.6	81.1	8.00115	29806.1	7424.92	335	137983	8739.8	4448	293.2	83328	300.026	41.1149	71.4752	173.78	2.73206	11.12	600.248	6.39734	0.156315	-0.749811	-0.097307	-0.32827	-0.125492	-1.30088	1.30088	0.768711	1.21891	0.0496172	0.284317	0.0481953	1.60104	313.181
2016	Hebei	0.5332	800.79	6083.86	3459.39	132.315	1939.22	210.952	3644.8	2439	2359.8	1099.6	93.1	39.2	915.2	1024	124.7	86.3	7.8613	32070.5	7470	332	138434	8467.5	4458	218.7	81691	297.339	40.3072	71.7088	129.624	2.64694	11.145	552.771	6.31494	0.158355	-0.755225	-0.10207	-0.328637	-0.129329	-1.31526	1.31526	0.760305	1.22029	0.0516528	0.284882	0.0501027	1.60692	341.974
2017	Hebei	0.5501	782.91	5373.38	2890.6	175.541	1735.82	195.863	3297.8	2075.6	2014.6	876	114.6	60.9	878.7	857.2	122.1	73.8	8.07991	34016.3	7519.52	322	128100	8381.6	4475	224.6	77623	288.383	38.3	66.3558	133.12	2.62009	11.1875	539.967	6.29151	0.158944	-0.781533	-0.132424	-0.373031	-0.139069	-1.42606	1.42606	0.701234	1.23716	0.0614751	0.331144	0.0603064	1.69009	375.549
2018	Hebei	0.5643	906.27	5707	3085.9	186.6	1813.8	207.5	3521.7	2185.3	2141.9	944	120.4	66.2	944.1	869.7	131.6	75.9	8.01706	34016.3	7556	312	109833	8197.1	4492	217.6	61450	279.427	30.32	56.8935	128.971	2.56241	11.23	509.405	6.23324	0.16043	-0.775489	-0.131396	-0.390396	-0.140515	-1.43779	1.43779	0.69551	1.22688	0.0594665	0.345009	0.0630412	1.69439	413.2
2000	Shanxi	0.3588	15.46	322.354	218.33	12.7258	89.6667	1.6316	179.9	142.5	124.3	94.1	5.8	6.9	49	40.7	0.8	0.8	4.43652	1845.72	3247.8	87	27601	4042.4	1105	22.7	17516	77.9172	8.64257	14.2973	13.4543	1.26365	2.7625	118.338	4.77354	0.209488	-0.452424	-0.120737	-0.407547	-0.0267556	-1.00746	1.00746	0.992592	0.894668	0.0331841	0.334888	0.0050615	1.2678	6e-15
2001	Shanxi	0.350871	20.08	301.528	191.264	12.2763	96.2584	1.7285	171.1	130.4	107.9	83.4	6.2	6.1	56.1	40.2	1	0.8	5.11611	2029.53	3271.63	85	29102	3672.3	1104	22.7	18438	76.126	9.09749	15.0748	13.4543	1.14796	2.76	117.661	4.7678	0.20974	-0.452117	-0.130994	-0.470903	-0.030868	-1.08488	1.08488	0.921759	0.820658	0.0413811	0.445501	0.0071656	1.31471	1.11e-14
2002	Shanxi	0.380896	24.6	351.637	227.124	24.8807	97.7739	1.8584	197.8	153.8	128.1	99	12.4	12.5	56.2	41.5	1	0.8	5.24134	2324.8	3293.71	89	29283	3900.5	1104	23.6	18631	79.7084	9.19272	15.1686	13.9877	1.2193	2.76	122.037	4.80432	0.208146	-0.448771	-0.186832	-0.440205	-0.028888	-1.1047	1.1047	0.905227	0.835761	0.0701908	0.376545	0.0066063	1.2891	0
2003	Shanxi	0.388101	26.19	403.589	249.451	20.3585	111.93	1.9685	224.6	179	143	106.4	9.2	11.2	61.8	50.1	1.1	0.9	7.60453	2855.23	3314.29	90	29169	3708	1095	24.1	19521	80.604	9.63186	15.1095	14.2841	1.15912	2.7375	123.526	4.81645	0.207622	-0.480109	-0.140747	-0.413899	-0.0269423	-1.0617	1.0617	0.941887	0.830694	0.0414359	0.342106	0.0059614	1.2202	19.88
2004	Shanxi	0.396289	46.04	481.82	290.532	19.1371	141.171	2.4499	277.3	204.5	175.5	115	9	10.1	77	64.2	1.3	1.2	7.74536	3571.37	3335.07	93	33065	3741.5	1088	26	20736	83.2908	10.2314	17.1277	15.4102	1.16959	2.72	129.95	4.86715	0.205459	-0.559913	-0.123549	-0.412948	-0.0272618	-1.12367	1.12367	0.889939	0.920212	0.0353926	0.351412	0.0055084	1.31253	28.53
2005	Shanxi	0.421079	46.17	483.797	281.738	16.5153	148.588	2.6945	262.4	221.4	155.1	126.6	6.7	9.9	81.6	67	1.4	1.3	7.61108	4179.52	3355.21	96	33515	3795.4	1089	26.7	22792	85.9776	11.2458	17.3608	15.8251	1.18644	2.7225	134.318	4.90021	0.204073	-0.433107	-0.101965	-0.423108	-0.0293209	-0.987501	0.987501	1.01266	0.713445	0.0231027	0.374056	0.0059979	1.1166	34.2608
2006	Shanxi	0.430099	54.17	441.848	292.154	15.342	119.403	2.33389	276.8	235.6	168.8	135.1	5.5	9.8	79.9	70.5	2.1	1.5	7.8172	4714.99	3374.55	98	34620	3471.3	1172	27.3	23015	87.7688	11.3558	17.9332	16.1807	1.08513	2.93	137.254	4.92183	0.203176	-0.420783	-0.0966231	-0.387417	-0.0294737	-0.934296	0.934296	1.07032	0.826145	0.019487	0.306268	0.007395	1.15929	12.6148
2007	Shanxi	0.440314	84.54	498.389	322.648	17.5856	140.18	3.48813	270	229	179	143	6	11	75	66	2	1	7.86889	5733.35	3392.58	101	35724	3653.2	1256	28	23238	90.4556	11.4659	18.505	16.5956	1.14199	3.14	141.304	4.95091	0.201983	-0.426858	-0.0966159	-0.392729	-0.0395794	-0.955782	0.955782	1.04626	0.810359	0.0192463	0.319622	0.0139976	1.16322	14.4868
2008	Shanxi	0.451118	109.69	595.92	366.161	20.2405	185.368	4.232	314	282	200	167	7	14	95	91	2	2	7.99809	7055.8	3410.64	103	36073	3726.5	1255	29.1	23982	92.2468	11.833	18.6858	17.2476	1.1649	3.1375	144.316	4.972	0.201126	-0.410056	-0.0913415	-0.376628	-0.0351348	-0.913159	0.913159	1.0951	0.735863	0.0169825	0.324734	0.0071016	1.08468	19.9198
2009	Shanxi	0.4599	198.47	908.743	556.335	66.7047	230.943	5.26038	477.6	431.2	280.5	275.9	26	40.7	145.5	85.4	2.6	2.7	8.04421	7358.31	3427.36	104	41534	3692.1	1261	29.8	25310	93.1424	12.4882	21.5146	17.6625	1.15415	3.1525	149.114	5.00471	0.199812	-0.310526	-0.158819	-0.483547	-0.0296038	-0.982495	0.982495	1.01782	0.62241	0.0468915	0.43298	0.0055742	1.10786	49.5
2010	Shanxi	0.4805	201.71	1047.85	668.994	65.0088	250.836	6.10973	554.5	493.3	374.5	294.5	25	40	125.7	125.2	3	3.1	8.20922	9200.86	3574.11	110	38866	3763.9	1274	29.3	26107	98.516	12.8814	20.1326	17.3661	1.1766	3.185	153.258	5.03212	0.198723	-0.439909	-0.143311	-0.343197	-0.0298057	-0.956223	0.956223	1.04578	0.811877	0.0387752	0.240338	0.0056427	1.09663	56.8999
2011	Shanxi	0.4968	241.45	1207.57	767.142	73.4651	295.693	7.51871	641.4	566.1	431	336.1	28.7	44.7	147.9	147.8	4.1	3.4	10.4341	11237.5	3593.28	115	41531	3797.4	1320	30.7	28382	102.994	14.004	21.5131	18.1959	1.18707	3.3	161.194	5.08261	0.196749	-0.446214	-0.143361	-0.344703	-0.0327889	-0.967067	0.967067	1.03405	0.814653	0.039061	0.245032	0.0075082	1.10625	63.75
2012	Shanxi	0.5126	309.63	1304.26	847.414	79.0686	298.831	8.41682	698.3	605.9	479.3	368.2	32.2	46.9	149.6	149.3	4.6	3.8	8.24984	12112.8	3610.83	118	45864	3808.1	1319	30.8	29810	105.681	14.7086	23.7575	18.2552	1.19041	3.2975	166.89	5.11733	0.195414	-0.451497	-0.147135	-0.33807	-0.0337782	-0.97048	0.97048	1.03042	0.845778	0.0416221	0.229581	0.007812	1.12479	70.525
2013	Shanxi	0.5256	339.69	1447.01	932.143	90.0699	338.815	9.47677	776.6	670.4	529.1	403.1	37.1	53	169.5	169.3	5.3	4.2	8.27996	12665.2	3629.8	121	46399	3782.4	1383	30.8	30534	108.368	15.0658	24.0347	18.2552	1.18238	3.4575	170.363	5.13793	0.194631	-0.458506	-0.150634	-0.340214	-0.0344557	-0.983809	0.983809	1.01646	0.845547	0.043572	0.234426	0.0082645	1.13181	76.5
2014	Shanxi	0.5379	327.85	1530.48	984.028	98.4743	354.572	9.82431	828.2	702.3	561.7	422.4	42	56.5	179.9	174.7	5.4	4.4	8.23923	12761.5	3647.96	120	48381	3783.4	1408	30.6	31029	107.472	15.31	25.0614	18.1366	1.18269	3.52	170.683	5.13981	0.19456	-0.467233	-0.157443	-0.345601	-0.0337213	-1.004	1.004	0.996018	0.854989	0.0478296	0.23857	0.007878	1.14927	83.5794
2015	Shanxi	0.5503	394.46	1522.64	969.52	97.4234	359.044	9.94105	824.1	698.5	553.8	415.8	41.8	55.6	182.1	176.9	5.5	4.5	8.43756	12766.5	3664.12	119	47864	3767.7	1460	29.8	31035	106.576	15.313	24.7935	17.6625	1.17778	3.65	169.173	5.13092	0.194897	-0.469911	-0.157645	-0.34751	-0.0341601	-1.00923	1.00923	0.990858	0.848063	0.0481025	0.242735	0.0079797	1.14688	86.71
2016	Shanxi	0.5621	432.02	1534.03	958.114	100.313	376.165	9.91308	827.3	706.7	545	413.1	43.2	57.1	191.2	185	5.4	4.5	8.51749	13050.4	3682	117	48922	3591.5	1487	29.2	30550	104.785	15.0737	25.3416	17.3068	1.1227	3.7175	167.347	5.12007	0.19531	-0.467045	-0.160105	-0.352762	-0.033759	-1.01367	1.01367	0.986513	0.823998	0.0494734	0.253433	0.0077546	1.13466	89.52
2017	Shanxi	0.5734	477.91	1418.73	861.893	97.6551	358.844	7.68888	764.1	654.7	490.6	371.3	44.8	52.9	179.6	179.3	4.2	3.5	8.68551	15528.4	3702	112	49998	3577.6	1511	28.5	28831	100.307	14.2255	25.899	16.892	1.11836	3.7775	162.22	5.08895	0.196504	-0.472038	-0.172762	-0.348112	-0.0292659	-1.02218	1.02218	0.978302	0.802706	0.0582932	0.253357	0.0065035	1.12086	92.648
2018	Shanxi	0.5841	581.34	1460.6	894.9	99.9	361.5	6.9	788.1	672.5	510.1	384.9	46	53.9	180.9	180.6	3.7	3.1	8.54651	15528.4	3718	110	49067	3555.2	1519	27.6	26543	98.516	13.0966	25.4167	16.3585	1.11136	3.7975	158.297	5.06447	0.197454	-0.472701	-0.172629	-0.346006	-0.0261337	-1.01747	1.01747	0.982829	0.81199	0.0583718	0.247912	0.0056384	1.12391	97.4
2000	Inner Mongolia	0.421978	23.51	543.2	308.4	23.6	205.5	5.7	346.3	196.9	193.8	114.6	16.9	6.8	131.5	74	4.1	1.6	6.28314	1539.12	2372.4	75	34586	5914.4	2372	29.9	8905	67.17	4.39382	17.9155	17.7217	1.84884	5.93	114.98	4.74476	0.210759	-0.619672	-0.175811	-0.585241	-0.0576925	-1.43842	1.43842	0.695209	0.960116	0.107977	0.672274	0.0268893	1.76726	7.37e-14
2001	Inner Mongolia	0.435373	34.86	555.9	307.6	26.1	216.2	6	355.3	200.6	195.7	111.8	19.1	6.9	135.9	80.3	4.5	1.5	6.54901	1713.81	2377.5	79	30420	5707.3	2472	31.4	9819	70.7524	4.84479	15.7576	18.6108	1.7841	6.18	117.93	4.77009	0.20964	-0.637256	-0.19141	-0.571918	-0.0607387	-1.46132	1.46132	0.684311	0.968587	0.129966	0.658208	0.0323799	1.78914	0
2002	Inner Mongolia	0.440553	36.49	587	332.1	28.8	220.6	5.4	365.7	221.2	211.8	120.3	19.9	8.9	130.2	90.4	3.8	1.6	6.66216	1940.94	2378.6	83	30031	5887	2538	28.7	10650	74.3348	5.25482	15.5561	17.0105	1.84028	6.345	120.341	4.79033	0.208754	-0.642273	-0.187387	-0.5049	-0.0510896	-1.38565	1.38565	0.721683	0.996073	0.109703	0.541265	0.0218484	1.66889	0.1
2003	Inner Mongolia	0.447386	35.55	666.4	336	47.9	267.1	4.9	410.7	255.7	219	117	33.4	14.5	148.7	118.4	3.5	1.5	6.51961	2388.38	2379.6	93	32066	5752.8	2569	34.9	10568	83.2908	5.21436	16.6102	20.6852	1.79832	6.4225	134.021	4.898	0.204165	-0.66135	-0.249217	-0.457777	-0.0423526	-1.4107	1.4107	0.70887	0.943762	0.165569	0.503383	0.0171569	1.62987	10.5
2004	Inner Mongolia	0.458606	75.64	851.3	411.5	46.6	374.7	6	521.2	330.1	274.9	136.7	32.4	14.1	202.3	172.4	4.2	1.8	6.84087	3041.07	2384.4	104	40124	5924	2636	39	11520	93.1424	5.68408	20.7842	23.1153	1.85184	6.59	151.168	5.01839	0.199267	-0.689092	-0.204571	-0.4316	-0.0408949	-1.36616	1.36616	0.73198	0.972061	0.125785	0.516487	0.0164454	1.63078	12.5
2005	Inner Mongolia	0.472008	72.02	980.2	473.9	39.79	444.58	7.24	593	387.2	316.5	157.4	28.2	11.6	234.6	210	5	2.3	6.69646	3895.55	2386.4	117	40306	6215.7	2702	42.1	14786	104.785	7.29556	20.8785	24.9527	1.94303	6.755	166.61	5.11566	0.195478	-0.68909	-0.166128	-0.40884	-0.0419883	-1.30605	1.30605	0.765669	0.972167	0.0986848	0.506692	0.0160571	1.5936	14.69
2006	Inner Mongolia	0.486374	87.67	1058.5	542.23	49	439.25	9.11	649.6	436.2	351.4	181	29.7	12.2	253.4	233.9	5.7	2.6	7.11436	4841.82	2392.4	129	40780	6590	2759	46.7	16142	115.532	7.96462	21.124	27.6791	2.06003	6.8975	181.258	5.19992	0.192311	-0.682511	-0.183432	-0.398215	-0.0476817	-1.31184	1.31184	0.762288	0.994525	0.112694	0.44957	0.0188681	1.57566	18.91
2007	Inner Mongolia	0.501476	108.52	1276.4	620.42	63.7	559.65	10.95	797	479	426	195	46	18	305	255	8	3	7.14974	6091.12	2405.1	140	41253	6761.5	2817	51.3	17497	125.384	8.6332	21.3691	30.4055	2.11364	7.0425	194.948	5.27273	0.189655	-0.730487	-0.196424	-0.44001	-0.0492363	-1.41616	1.41616	0.706136	1.06188	0.127537	0.524432	0.0228768	1.73672	21.68
2008	Inner Mongolia	0.517173	160.72	1525.7	716.6	72.7	699.6	11.8	908	618	469	247	52	21	364	336	8	4	7.19837	7761.8	2413.7	154	49058	6860.8	2871	55.1	19136	137.922	9.44189	25.412	32.6578	2.14469	7.1775	214.756	5.3695	0.186237	-0.656107	-0.188247	-0.39423	-0.0429652	-1.28155	1.28155	0.780306	0.891833	0.117991	0.496756	0.0154683	1.52205	25
2009	Inner Mongolia	0.534	222.36	1570.58	731.902	78.2452	721.444	12.7069	929.6	641	474.9	257	55	23.2	375.5	345.9	8.5	4.2	7.34673	9740.25	2458.22	171	51136	6927.8	2950	61.9	22329	153.148	11.0174	26.4885	36.6881	2.16563	7.375	236.882	5.46756	0.182897	-0.641963	-0.192428	-0.395065	-0.0446763	-1.27413	1.27413	0.784848	0.861114	0.118106	0.498656	0.0163737	1.49425	26.2858
2010	Inner Mongolia	0.555	281	1843.57	900.446	76.5727	822.421	15.8585	1095.3	748.3	586.4	314.1	53.8	22.7	427.7	394.7	10.6	5.3	7.67255	11672	2472.18	177	60558	7002.5	3028	65.3	24302	158.521	11.9909	31.369	38.7033	2.18898	7.57	250.343	5.52283	0.181066	-0.65491	-0.167973	-0.395917	-0.0468717	-1.26567	1.26567	0.790094	0.911852	0.0984398	0.4834	0.0172041	1.5109	28.2719
2011	Inner Mongolia	0.5662	391.68	2204.51	1057.85	93.1636	998.313	23.5197	1306.3	898.2	688.4	369.4	65.5	27.7	517.9	480.4	15.7	7.9	10.5845	14359.9	2481.71	177	60660	7109.9	3072	60.5	24474	158.521	12.0757	31.4219	35.8584	2.22255	7.68	247.78	5.51254	0.181405	-0.651049	-0.170078	-0.392783	-0.0557687	-1.26968	1.26968	0.787601	0.894242	0.0999302	0.4882	0.0212028	1.50358	31.6645
2012	Inner Mongolia	0.5774	450.83	2449.34	1171.97	97.7552	1118.86	26.0801	1448.6	1000.8	764.6	407.4	67.2	30.5	578.8	540.1	17.4	8.7	7.92175	15880.6	2489.85	189	69234	7154	3125	65	29924	169.268	14.7648	35.8632	38.5255	2.23634	7.8125	268.471	5.59274	0.178803	-0.65394	-0.160085	-0.389519	-0.0557472	-1.25929	1.25929	0.794098	0.898013	0.0879348	0.489531	0.0212957	1.49677	34.6727
2013	Inner Mongolia	0.5871	466.58	2699.5	1328.07	96.1409	1208.49	29.0411	1598.2	1101.3	864.8	463.2	66.2	30	625.5	583	19.2	9.8	7.81783	16916.5	2497.61	202	80822	7211.2	2958	66.8	31332	180.911	15.4595	41.8658	39.5924	2.25422	7.395	287.478	5.66115	0.176643	-0.656129	-0.146962	-0.391292	-0.0559912	-1.25037	1.25037	0.79976	0.918514	0.078589	0.480305	0.0210768	1.49849	37.7586
2014	Inner Mongolia	0.5951	517.69	2779.81	1408.44	96.4358	1205.65	29.0686	1651.7	1128.1	918.6	489.9	66.5	30	623.6	582.1	19.3	9.8	7.58449	17770.2	2504.81	223	89409	7356	3012	74.4	30875	199.719	15.234	46.3139	44.0969	2.29949	7.53	315.193	5.75319	0.173817	-0.663	-0.144222	-0.39218	-0.0547762	-1.25418	1.25418	0.797335	0.95004	0.0768996	0.464639	0.020594	1.51217	40.2129
2015	Inner Mongolia	0.603	675.58	2751.55	1418.31	99.4184	1160.85	30.7518	1642.5	1109	926.9	491.4	68.2	31.2	602	558.8	20.3	10.4	7.68918	17831.5	2511.04	229	95021	7567.9	3087	80.4	32961	205.092	16.2633	49.2209	47.6531	2.36573	7.7175	328.313	5.79397	0.172593	-0.668696	-0.148234	-0.395512	-0.0577001	-1.27014	1.27014	0.787313	0.972276	0.0789803	0.454506	0.021815	1.52758	42.2235
2016	Inner Mongolia	0.6119	729.02	2794.22	1415.07	98.6357	1202.9	33.0299	1663.9	1130.3	923.1	492	68	30.7	624.4	578.5	21.9	11.1	7.75155	18128.1	2520	235	95631	8957.2	3132	81	32339	210.466	15.9564	49.5369	48.0087	2.80002	7.83	334.598	5.81293	0.17203	-0.663235	-0.146111	-0.395699	-0.0604922	-1.26554	1.26554	0.790179	0.950173	0.0781888	0.464655	0.0233221	1.51634	44.574
2017	Inner Mongolia	0.6202	807.71	2813.54	1434.73	99.914	1200.56	31.2995	1677.7	1135.8	934.9	499.9	69.7	30.2	624.4	576.1	20.7	10.6	7.67489	16096.2	2529	235	94306	9014.2	3175	73.6	35618	210.466	17.5743	48.8505	43.6227	2.81784	7.9375	331.269	5.80293	0.172327	-0.662663	-0.148235	-0.397762	-0.0574906	-1.26615	1.26615	0.789795	0.953671	0.0819596	0.462483	0.0217245	1.51984	47.0374
2018	Inner Mongolia	0.6271	903.96	2985.3	1512.5	100.3	1294.3	29.2	1779.5	1205.8	988.4	524.1	70.1	30.2	672.5	621.8	19.4	9.8	7.74707	16096.2	2534	223	93969	8824.1	3197	79.2	29585	199.719	14.5975	48.6759	46.9418	2.75841	7.9925	320.685	5.77046	0.173296	-0.66591	-0.1423	-0.396321	-0.0519402	-1.25647	1.25647	0.79588	0.95549	0.0779873	0.468909	0.0193629	1.52175	49
2000	Liaoning	0.459942	28.31	967.4	463.5	19.7	304.2	180	503.5	463.9	265	198.6	13.1	6.5	114.1	190.1	111.2	68.7	6.74397	4669.1	4135.3	110	80678	3622	1441	45.2	35635	98.516	17.5827	41.7912	26.79	1.13224	3.6025	189.415	5.24394	0.190696	-0.490735	-0.0935679	-0.203277	-0.402504	-1.19008	1.19008	0.840277	0.639308	0.041041	0.188737	0.301172	1.17026	0
2001	Liaoning	0.462503	32.97	1045.7	503.1	21.8	332.3	188.5	544.4	501.3	289.6	213.5	13.7	8.1	126.6	205.7	114.5	74	7.17432	5033.1	4147	110	84904	3964.8	1483	47.8	36083	98.516	17.8037	43.9803	28.3311	1.2394	3.7075	193.578	5.26568	0.189909	-0.498682	-0.091646	-0.210057	-0.387537	-1.18792	1.18792	0.841807	0.652601	0.0352602	0.195579	0.278919	1.16236	5.68e-14
2002	Liaoning	0.467825	38.82	1132.5	540.1	27.9	361.3	203.2	590.2	542.3	312.6	227.5	16.9	11.1	140.4	220.9	120.3	82.8	7.4867	5458.2	4155.4	111	91369	3809.2	1495	46.2	41118	99.4116	20.288	47.3291	27.3827	1.19076	3.7375	199.34	5.29501	0.188857	-0.504667	-0.101596	-0.219894	-0.375279	-1.20144	1.20144	0.832338	0.655305	0.0375085	0.202769	0.260688	1.15627	0
2003	Liaoning	0.471934	43.77	1215	497.3	38.4	422	224	635.9	579.1	292.3	205	23.6	14.7	167.5	254.5	132.3	91.7	7.60546	6002.5	4161.6	113	80316	3719.1	1513	48.9	44506	101.203	21.9597	41.6037	28.983	1.16259	3.7825	198.694	5.29177	0.188973	-0.510838	-0.124139	-0.222002	-0.379307	-1.23629	1.23629	0.808874	0.583603	0.0507399	0.228593	0.265988	1.12892	33.3
2004	Liaoning	0.478336	59.73	1510.5	611.3	40.7	548.3	272.2	795.5	715	366.8	244.5	25.1	15.6	220.4	327.9	160.9	111.3	7.58403	6672	4172.8	118	83114	3723.3	1520	50.5	45586	105.681	22.4926	43.053	29.9313	1.1639	3.8	206.122	5.32847	0.187671	-0.530242	-0.110192	-0.223643	-0.375226	-1.2393	1.2393	0.806905	0.607133	0.0433534	0.243988	0.260512	1.15499	38
2005	Liaoning	0.587065	70.48	1671.6	640.1	44.5	636.5	306.7	879.2	792.3	384.1	256	27.4	17	259.1	377.3	182.8	123.9	7.44517	8009	4221	120	91765	3796.7	1527	55.5	45751	107.472	22.574	47.5343	32.8948	1.18685	3.8175	215.48	5.37287	0.18612	-0.522939	-0.109237	-0.224551	-0.382473	-1.2392	1.2392	0.806972	0.574539	0.0429071	0.261485	0.270699	1.14963	43.8
2006	Liaoning	0.589792	75.72	1738.1	713	52.3	615.3	292.6	976.4	864.9	427.5	287.6	30.5	21.8	266.7	387.9	220.3	146	7.57142	9251.2	4271	121	99322	3627.2	1527	58.6	46858	108.368	23.1202	51.4488	34.7322	1.13386	3.8175	222.62	5.40547	0.184998	-0.528135	-0.115528	-0.234995	-0.369201	-1.24786	1.24786	0.801372	0.609764	0.0420989	0.243397	0.254016	1.14928	64.9
2007	Liaoning	0.591903	121.8	2128	837.5	60.3	830.8	326.1	1133	995	501	337	35	25	339	492	216	111	7.58624	11023.5	4298	127	112390	3703.9	1491	62.7	50331	113.741	24.8338	58.218	37.1623	1.15784	3.7275	238.841	5.4758	0.182622	-0.52306	-0.110514	-0.221782	-0.389463	-1.24482	1.24482	0.80333	0.585088	0.0396711	0.269004	0.298202	1.19196	73.3
2008	Liaoning	0.600464	149.29	2476.9	896.9	69.4	1052.4	374.5	1302	1175	536	361	41	29	428	624	247	127	7.56637	13461.6	4315	129	109889	3716.2	1493	63.9	52454	115.532	25.8813	56.9225	37.8735	1.16168	3.7325	241.104	5.48523	0.182308	-0.510958	-0.109866	-0.203481	-0.386214	-1.21052	1.21052	0.826092	0.537642	0.0396129	0.291428	0.29406	1.16274	83.7
2009	Liaoning	0.6035	240.71	2704.58	913.482	69.9783	1171.41	441.893	1414.9	1289.7	544.2	369.3	41	29	473.8	697.6	290.6	151.3	7.7213	15212.5	4341	134	123338	3919.1	1510	72.6	54088	120.01	26.6876	63.8891	43.03	1.22511	3.775	258.617	5.55535	0.180007	-0.49756	-0.103516	-0.194852	-0.402637	-1.19857	1.19857	0.834331	0.497713	0.0365804	0.294169	0.313814	1.14228	107.821
2010	Liaoning	0.621	289	3106.53	1140.3	82.4817	1270.64	491.003	1631.1	1475.4	675.5	464.8	48.1	34.3	513.4	757.2	320.3	170.7	7.86357	18457.3	4375	140	125382	4073.8	1538	72	69375	125.384	34.2303	64.9479	42.6744	1.27347	3.845	272.355	5.60711	0.178345	-0.505104	-0.105323	-0.206725	-0.391054	-1.20821	1.20821	0.827673	0.53346	0.0372334	0.277327	0.296573	1.14459	122.109
2011	Liaoning	0.6405	329.2	3633.63	1307.15	107.392	1521.07	560.045	1915.6	1718.1	789.6	517.5	62.7	44.7	614.6	906.4	365.3	194.7	10.4424	22226.7	4383	145	143348	4145.7	1588	70.4	56565	129.862	27.9097	74.2543	41.7261	1.29595	3.97	279.018	5.63128	0.17758	-0.519784	-0.114079	-0.201899	-0.385202	-1.22096	1.22096	0.819025	0.548886	0.0414562	0.283845	0.289178	1.16336	137.973
2012	Liaoning	0.6565	405.02	4062.43	1539.65	128.682	1621.23	618.742	2155.8	1906.6	930.1	609.6	75.2	53.4	655.1	966.1	402.3	216.4	7.74245	24846.4	4389	147	145054	4210.6	1699	71.9	59053	131.653	29.1373	75.138	42.6151	1.31623	4.2475	284.107	5.64935	0.177011	-0.527835	-0.120196	-0.211559	-0.381063	-1.24065	1.24065	0.806028	0.578256	0.0446074	0.27061	0.28315	1.17662	154.132
2013	Liaoning	0.6645	466.52	4349.72	1673.86	136.486	1675.35	689.3	2321.6	2028.1	1011.2	662.7	79.8	56.7	677	998.4	448.2	241.1	7.98028	27213.2	4390	152	146068	4208.8	1408	73.5	60035	136.131	29.6219	75.6632	43.5635	1.31567	3.52	289.815	5.66924	0.17639	-0.530109	-0.119343	-0.21785	-0.390188	-1.25749	1.25749	0.795235	0.587188	0.0441617	0.261173	0.294592	1.18712	174.724
2014	Liaoning	0.6705	443.85	4498.36	1734.13	152.44	1717.48	699.798	2403.2	2095.2	1047.6	686.6	89.1	63.3	694	1023.5	455	244.8	7.97583	28626.6	4391	152	146207	4164.1	1474	74.5	60294	136.131	29.7497	75.7352	44.1561	1.3017	3.685	290.759	5.67249	0.176289	-0.530341	-0.126286	-0.219285	-0.38589	-1.2618	1.2618	0.792518	0.588193	0.0477	0.258887	0.289147	1.18393	194.504
2015	Liaoning	0.6735	446.07	4686.71	2068.6	166.119	1561.43	689.775	2505.1	2181.6	1212.2	856.4	86.3	79.8	639	922.4	446.4	243.4	8.02274	28669	4382.4	152	141942	4219.9	1520	72.5	59875	136.131	29.5429	73.526	42.9708	1.31914	3.8	287.29	5.66049	0.176663	-0.514341	-0.121153	-0.243892	-0.371272	-1.25066	1.25066	0.799579	0.624748	0.0383318	0.2308	0.269925	1.1638	200.792
2016	Liaoning	0.6737	480.73	4421.78	1859.55	143.728	1575.75	639.638	2296.6	2125.2	1051	808.6	80.3	63.4	640.6	935.2	401.1	238.5	7.98816	22246.9	4378	148	137273	4242.7	1573	70.7	56264	132.549	27.7612	71.1074	41.9039	1.32627	3.9325	278.58	5.62971	0.177629	-0.474541	-0.119054	-0.232866	-0.354876	-1.18134	1.18134	0.846498	0.546612	0.0411689	0.244102	0.243277	1.07516	203.119
2017	Liaoning	0.6749	459.23	3851.62	1620.48	140.308	1289.18	592.244	2000.4	1851.2	918.5	701.9	66.2	74.1	534.1	755.1	383.4	208.8	8.13491	23409.2	4369	145	124791	4172.3	1611	69.3	57474	129.862	28.3583	64.6417	41.0741	1.30426	4.0275	269.268	5.59571	0.178708	-0.477408	-0.116558	-0.250438	-0.381342	-1.22575	1.22575	0.81583	0.550558	0.0325444	0.236749	0.282344	1.1022	209.415
2018	Liaoning	0.681	461.74	4061.9	1749.4	149.5	1346.2	628.5	2109	1952.9	991	758.4	69.5	80	558.2	788	401.9	226.6	8.28202	23409.2	4359	145	117976	4207.1	1619	62.4	55070	129.862	27.1721	61.1116	36.9845	1.31514	4.0475	260.493	5.56257	0.179773	-0.478009	-0.116357	-0.251742	-0.377401	-1.22351	1.22351	0.817321	0.562776	0.0319747	0.234771	0.274432	1.10395	188.3
2000	Jilin	0.496625	18.92	609.4	320.3	11.4	268.7	9	378.8	230.6	214.4	105.9	7.9	3.5	150.3	118.4	6.1	2.9	6.68187	1951.51	2681.7	112	36390	4542.2	1315	28.1	19679	100.307	9.70982	18.85	16.6549	1.41989	3.2875	150.229	5.01216	0.199515	-0.708804	-0.0896616	-0.466254	-0.0732351	-1.33796	1.33796	0.747409	1.0641	0.0422242	0.559722	0.031065	1.69711	0
2001	Jilin	0.497993	22.12	691.8	405.4	13.8	263.2	9.4	399	260.3	272.8	133	7.3	4	116	120.3	2.9	2.9	7.17914	2120.35	2690.8	114	51460	4890.1	1383	33.8	24099	102.098	11.8907	26.6563	20.0333	1.52865	3.4575	165.665	5.10997	0.195696	-0.734158	-0.0900891	-0.353819	-0.0584081	-1.23647	1.23647	0.808752	1.20198	0.036405	0.366858	0.0135877	1.61883	0
2002	Jilin	0.508817	25.85	734.2	410.2	33.9	271.1	10.8	409	269.5	284.6	135.1	9.7	4.6	112	126.8	2.7	3	7.20969	2345.54	2699.4	117	45253	4687.7	1499	32.4	23751	104.785	11.719	23.4411	19.2035	1.46538	3.7475	164.362	5.10207	0.195999	-0.741514	-0.176446	-0.322049	-0.0605146	-1.30052	1.30052	0.768921	1.17696	0.0973642	0.326147	0.0132389	1.61371	8.2
2003	Jilin	0.517698	21.76	792.1	438.3	33.8	298.4	13.6	482.2	310	287.1	151.3	21.2	12.6	160.2	138.3	9.3	4.3	7.34636	2662.08	2703.7	122	42793	4716.8	1546	34.9	23571	109.263	11.6302	22.1668	20.6852	1.47447	3.865	169.085	5.1304	0.194916	-0.681908	-0.156797	-0.423151	-0.0830322	-1.34489	1.34489	0.743556	1.04999	0.0717963	0.436374	0.0371341	1.5953	8
2004	Jilin	0.522983	37	940.7	486.2	32.9	399.1	13.4	566.2	374.5	324	162.3	18.3	14.5	208.3	190.8	9.2	4.2	7.44209	3122.01	2708.5	159	41848	4904	1595	40.4	25689	142.4	12.6752	21.6773	23.9451	1.53299	3.9875	206.218	5.32894	0.187655	-0.698419	-0.125413	-0.400995	-0.0717291	-1.29656	1.29656	0.771274	1.03179	0.0441395	0.463171	0.0312027	1.5703	9.1
2005	Jilin	0.525221	42.6	1050.5	518.1	39.9	467.6	14.9	625.6	424.9	344.1	174	23.1	16.8	241.9	225.7	9.5	5.4	7.23472	3620.27	2716	138	41718	4954.1	1614	40.5	28894	123.593	14.2566	21.6099	24.0043	1.54865	4.035	189.047	5.242	0.190767	-0.684913	-0.136321	-0.39114	-0.0683734	-1.28075	1.28075	0.780794	0.975333	0.0522251	0.477071	0.0249528	1.52958	10
2006	Jilin	0.52971	54.36	1155.5	597	44.4	483.5	17	672.8	482.7	405.6	191.4	26.2	18.2	220.3	263.2	10.6	6.4	7.37403	4275.12	2723	147	45620	4815.2	1636	43.8	34451	131.653	16.9985	23.6312	25.9603	1.50523	4.09	203.838	5.31733	0.188064	-0.729199	-0.139228	-0.290106	-0.0694952	-1.22803	1.22803	0.814313	1.09486	0.055315	0.350231	0.0243672	1.52478	13.6
2007	Jilin	0.531599	80.07	1418.9	653	48.8	683.7	18.3	784	576	438	203	29	20	294	342	12	7	7.45106	5284.69	2729.82	154	47250	4944	1641	50.5	37718	137.922	18.6104	24.4755	29.9313	1.54549	4.1025	216.588	5.378	0.185943	-0.711067	-0.12868	-0.278938	-0.0630644	-1.18175	1.18175	0.846203	0.992978	0.0498696	0.414224	0.0221097	1.47918	15.1
2008	Jilin	0.532099	107.34	1614.8	749.2	54.9	770.2	22.5	917	698	504	245	33	22	353	417	14	9	7.55429	6424.1	2734.21	164	50107	4998.2	1654	53.3	40526	146.878	19.9959	25.9554	31.5909	1.56244	4.135	230.118	5.43859	0.183871	-0.690963	-0.128748	-0.273633	-0.0657009	-1.15905	1.15905	0.86278	0.954429	0.050997	0.40376	0.0216745	1.43086	18
2009	Jilin	0.5332	204.45	1734.26	777.453	58.9103	825.517	23.4703	980.6	753.7	523.1	254.3	35.4	23.5	378.5	447	14.5	9	7.64486	7278.75	2739.55	174	51980	5077.5	1685	57.7	42374	155.834	20.9078	26.9256	34.1988	1.58723	4.2125	243.666	5.4958	0.181957	-0.683003	-0.12881	-0.274171	-0.0646828	-1.15067	1.15067	0.869061	0.922143	0.0511696	0.40306	0.0218037	1.39818	48.91
2010	Jilin	0.5335	238.94	1850.28	866.944	68.3359	831.45	25.348	1050.2	800.1	577	289.9	43	25.3	381.5	450	15.6	9.7	7.86922	8667.58	2746.6	183	52552	5221.4	1727	61	42784	163.895	21.1101	27.2219	36.1547	1.63221	4.3175	254.331	5.53864	0.18055	-0.677718	-0.141417	-0.285249	-0.0652857	-1.16967	1.16967	0.854942	0.932569	0.062771	0.380961	0.0220323	1.39833	58.2029
2011	Jilin	0.534	255.57	2275.15	1020.44	81.8531	1074.49	31.12	1277.4	997.7	676.2	344.3	51.2	30.6	493	581.5	19.1	12	10.5364	10568.8	2749.41	195	57069	5222.3	1808	63.9	45595	174.642	22.497	29.5617	37.8735	1.63249	4.52	270.727	5.60111	0.178536	-0.662363	-0.138138	-0.276326	-0.0650637	-1.14189	1.14189	0.87574	0.880882	0.0601969	0.400395	0.0217712	1.36325	67.2441
2012	Jilin	0.537	291.3	2502.02	1166.58	98.1014	1130.36	34.1436	1412.1	1089.9	772.2	394.4	61.4	36.7	516.6	613.8	20.9	13.2	7.95633	11939.2	2750.4	207	56700	5315.1	1852	66.8	51239	185.389	25.2818	29.3706	39.5924	1.6615	4.63	285.925	5.65573	0.176812	-0.669029	-0.14717	-0.281079	-0.0648725	-1.16215	1.16215	0.860474	0.912885	0.0655975	0.380238	0.0216068	1.38033	72.8312
2013	Jilin	0.542	318.26	2670.6	1261.68	98.1154	1198.53	36.7419	1509.3	1161.3	835.1	426.6	61.4	36.7	547.7	650.8	22.5	14.2	7.84313	13046.4	2751.28	217	58485	5413.1	1510	68.7	51011	194.345	25.1693	30.2952	40.7185	1.69213	3.775	295.995	5.69034	0.175736	-0.671593	-0.14029	-0.282167	-0.0653008	-1.15935	1.15935	0.862552	0.924819	0.0614654	0.37769	0.0217995	1.38577	75.5364
2014	Jilin	0.5481	308.68	2763.01	1342.54	104.428	1195.02	40.128	1570.2	1192.8	888.6	453.9	65.3	39.1	546.1	648.9	24.5	15.6	7.75708	13803.1	2752.38	227	57858	5615.3	1628	65.3	59517	203.301	29.3663	29.9704	38.7033	1.75534	4.07	307.167	5.72739	0.1746	-0.677111	-0.143184	-0.287912	-0.0680184	-1.17623	1.17623	0.850177	0.95124	0.0631205	0.363987	0.022809	1.40116	80.8995
2015	Jilin	0.5531	408.61	2880.62	1400.38	109.821	1244.87	39.9064	1644.6	1236	926.3	474.1	66.8	43	578.5	666.4	24.6	15.3	7.85586	14063.1	2753.32	231	59164	5679.1	1791	66.7	62285	206.884	30.732	30.647	39.5331	1.77529	4.4775	314.048	5.74955	0.173927	-0.676238	-0.141342	-0.301437	-0.0658608	-1.18488	1.18488	0.843969	0.949819	0.0592255	0.375151	0.0222741	1.40647	85.6451
2016	Jilin	0.5597	550.5	2724.88	1231.98	107.209	1252.85	42.9947	1549.3	1175.6	812.6	419.4	65.4	41.8	594.1	658.7	26.4	16.6	7.88981	14776.8	2733	234	59565	6063.2	1832	67	58523	209.57	28.8758	30.8547	39.7109	1.89536	4.58	315.487	5.75412	0.173789	-0.657936	-0.144907	-0.309793	-0.0727876	-1.18542	1.18542	0.84358	0.876002	0.0615584	0.41469	0.0250937	1.37734	89.8437
2017	Jilin	0.5665	554.77	2064.29	895.832	69.3822	982.366	41.7245	1137.7	926.6	542	353.8	42.3	27	485.4	497	25.6	16.1	7.69838	14944.5	2717	231	60752	6086.2	1893	67.6	56294	206.884	27.776	31.4695	40.0665	1.90255	4.7325	312.831	5.74566	0.174044	-0.547372	-0.129128	-0.342143	-0.0882322	-1.10687	1.10687	0.903445	0.66481	0.0526567	0.464778	0.0321391	1.21438	74.9858
2018	Jilin	0.5753	537.55	2184.3	993	73.3	1001.6	39	1204.8	979.5	598.2	394.8	44.6	28.7	494.1	507.6	23.9	15.1	7.80091	14944.5	2704	228	56216	6080.9	1893	67.3	50991	204.197	25.1595	29.1199	39.8887	1.90089	4.7325	304.998	5.72031	0.174816	-0.547287	-0.128705	-0.345166	-0.0800724	-1.10123	1.10123	0.908076	0.688821	0.0521488	0.44635	0.0282601	1.21558	77.4
2000	Heilongjiang	0.519412	38.76	625.1	414.4	18.3	175.7	16.8	353.6	271.5	271.7	142.7	7.7	10.6	66.9	108.7	7.3	9.5	6.75525	3151.4	3807	122	52878	9329.5	2032	79.9	29477	109.263	14.5442	27.3908	47.3567	2.9164	5.08	206.551	5.33055	0.187598	-0.699418	-0.0940141	-0.22029	-0.0901173	-1.10384	1.10384	0.905929	1.26222	0.021266	0.172989	0.0206519	1.47713	0
2001	Heilongjiang	0.5238	45.76	711	450.6	15.7	224.6	20.1	409.3	301.8	306.8	143.8	5.9	9.8	87.9	136.7	8.6	11.5	7.18998	3390.1	3811	123	51561	9989.2	2090	81.6	30977	110.159	15.2844	26.7086	48.3643	3.12262	5.225	208.864	5.34168	0.187207	-0.769293	-0.0729925	-0.224525	-0.0925948	-1.15941	1.15941	0.862511	1.35213	0.013294	0.203124	0.0211411	1.58969	0
2002	Heilongjiang	0.525702	51.48	776.7	487.5	16.2	252.1	20.85	446.6	330.1	330.1	157.4	6.1	10.2	101.5	150.6	8.9	12	7.20738	3637.2	3813	130	48944	9858.4	2185	82.3	35417	116.428	17.4751	25.353	48.7792	3.08174	5.4625	216.579	5.37796	0.185944	-0.757184	-0.0699965	-0.237156	-0.0890922	-1.15343	1.15343	0.86698	1.31632	0.0124736	0.218756	0.0199096	1.56746	0.05
2003	Heilongjiang	0.525898	44.48	903.3	502.9	59.1	294.2	23.1	512.8	390.5	340.3	162.7	30.2	28.8	120	174.1	10.3	12.9	7.49044	4057.4	3815	126	49884	9802.7	2112	85.4	36586	112.846	18.0519	25.8399	50.6166	3.06432	5.28	215.698	5.37388	0.186085	-0.736887	-0.181513	-0.244159	-0.0879999	-1.25056	1.25056	0.799643	1.16446	0.0686072	0.224488	0.0204187	1.47797	24
2004	Heilongjiang	0.527798	59.47	1136.6	620.2	65.8	400.7	25	600.3	536.4	405.1	215	30.9	34.9	140.7	260	11	14	7.58469	4750.6	3816.8	144	51657	9888.4	2282	92.6	47153	128.966	23.2658	26.7583	54.884	3.09111	5.705	242.671	5.4917	0.182093	-0.676212	-0.157897	-0.151076	-0.0786503	-1.06384	1.06384	0.939995	1.02813	0.0512568	0.19078	0.0172821	1.28745	24.9
2005	Heilongjiang	0.530995	61.18	1294.4	718.6	67.3	461.2	27.4	684.6	609.8	472.4	246.2	30.4	37	160.2	301	11.8	15.7	7.24317	5511.5	3820	151	56565	10083.7	2394	99.7	47478	135.236	23.4261	29.3007	59.0922	3.15217	5.985	256.192	5.54593	0.180312	-0.688499	-0.14351	-0.142979	-0.0755638	-1.05055	1.05055	0.951881	1.06522	0.0427187	0.189634	0.0159098	1.31349	19.9
2006	Heilongjiang	0.534999	80.79	1391.14	817.45	68.02	448.67	21.1	737.7	650	522	265.4	32	36	159.7	321	13	17.1	7.44764	6201.44	3823	162	60025	11678.3	2648	105.2	57930	145.087	28.5832	31.0929	62.352	3.65064	6.62	277.386	5.62541	0.177765	-0.709905	-0.14181	-0.139795	-0.0593725	-1.05088	1.05088	0.951581	1.15574	0.0434624	0.160456	0.0115308	1.37119	35.9
2007	Heilongjiang	0.538991	106.02	1700.65	971.94	79.05	584.96	25.1	915	785	651	321	37	42	195	390	13	12	7.57272	7065	3824	175	63612	11898.5	2950	104.6	81706	156.73	40.3146	32.951	61.9964	3.71947	7.375	303.087	5.71402	0.175008	-0.723842	-0.136748	-0.128668	-0.0634041	-1.05266	1.05266	0.949973	1.15905	0.0409486	0.171981	0.015989	1.38796	39.6
2008	Heilongjiang	0.553987	148.15	2123.4	1143.3	89.6	813.1	35	1089	1034	738	404	42	48	274	539	13	23	7.58929	8310	3825	181	65606	12088.4	3123	110.2	62422	162.104	30.7996	33.9839	65.3155	3.77883	7.8075	303.789	5.71633	0.174937	-0.65776	-0.127935	-0.108495	-0.0582654	-0.952455	0.952455	1.04992	0.983566	0.0369219	0.194659	0.0093165	1.22446	42.4
2009	Heilongjiang	0.555	192.42	2251.1	1206.79	85.1886	870.24	45.175	1154.3	1096.8	772.9	433.9	39.8	45.4	302.5	567.8	16.9	28.2	7.56501	8587	3826.01	199	64567	12129.2	3406	118.6	66843	178.224	32.981	33.4457	70.2942	3.79159	8.515	327.252	5.79073	0.17269	-0.643731	-0.118928	-0.123984	-0.0681633	-0.954806	0.954806	1.04733	0.954928	0.0331752	0.205956	0.0120265	1.20609	43.7072
2010	Heilongjiang	0.5566	338.06	2536.3	1369.2	95.5483	965.799	53.7496	1302.9	1233.4	876.3	492.9	44.3	51.3	335.7	630.1	20.2	33.6	7.80638	10368.6	3833.35	215	69377	12156.2	3875	127.9	73755	192.554	36.3914	35.9373	75.8063	3.80003	9.6875	354.177	5.8698	0.170364	-0.643427	-0.117994	-0.127887	-0.0708936	-0.960202	0.960202	1.04145	0.959754	0.0325318	0.202875	0.0127405	1.2079	52.0042
2011	Heilongjiang	0.565	355.98	3223.51	1801.84	110.243	1189.92	58.9078	1701.5	1522	1150.2	651.6	51.1	59.2	446.2	743.7	22.1	36.8	10.3036	12582	3834.01	228	75589	12222.9	4333	133.6	77958	204.197	38.4653	39.1551	79.1847	3.82088	10.8325	375.655	5.92867	0.168672	-0.64277	-0.110411	-0.179296	-0.0638204	-0.996297	0.996297	1.00372	0.986688	0.0295204	0.221472	0.0109746	1.24866	62.6
2012	Heilongjiang	0.569	430.39	3952.31	2315.64	134.502	1350.68	77.9174	2113.7	1838.6	1478.1	837.5	62.3	72.2	506.5	844.2	29.2	48.7	7.65506	13691.6	3834.04	240	84590	12237	4776	139.2	80511	214.944	39.7249	43.8176	82.5038	3.82529	11.94	396.756	5.98332	0.167131	-0.64607	-0.110023	-0.192342	-0.0673226	-1.01576	1.01576	0.984486	1.03405	0.0293649	0.205039	0.0118206	1.28027	73.5623
2013	Heilongjiang	0.574	461.7	4633.26	2856.34	180.633	1430.1	82.5401	2516.8	2116.5	1823.3	1033	83.6	97.1	536.3	893.8	30.9	51.6	7.92757	14454.9	3835.02	245	85378	12200.8	5342	140.3	84016	219.422	41.4543	44.2258	83.1558	3.81397	13.355	405.427	6.00494	0.166529	-0.648482	-0.120656	-0.205175	-0.0626181	-1.03693	1.03693	0.964384	1.08813	0.0335658	0.185202	0.0106681	1.31757	83.6489
2014	Heilongjiang	0.5801	487.67	4894.8	3015.61	195.709	1486.15	102.737	2659.6	2235.2	1925	1090.6	90.5	105.2	557.3	928.8	38.5	64.2	7.8459	15039.4	3833	252	84424	12225.9	5305	145	87381	225.691	43.1147	43.7316	85.9415	3.82182	13.2625	415.563	6.02963	0.165848	-0.648471	-0.122699	-0.206823	-0.0703638	-1.04836	1.04836	0.953873	1.08744	0.034396	0.182177	0.0125869	1.3166	94.5912
2015	Heilongjiang	0.588	681.48	5044.93	2911.86	204.218	1704.81	117.564	2687.8	2357.1	1852.8	1059.1	95	109.3	641.5	1063.3	44.3	73.3	7.78745	15083.7	3811.7	255	83097	12294	5531	145	82949	228.378	40.9279	43.0442	85.9415	3.8431	13.8275	415.962	6.03059	0.165821	-0.640024	-0.124141	-0.195864	-0.0758661	-1.0359	1.0359	0.965349	1.00973	0.0351837	0.203874	0.0140838	1.26287	106.48
2016	Heilongjiang	0.592	801.77	5197.75	2873.86	219.865	1854.75	129.19	2731.7	2466.1	1823.6	1050.3	100.8	119	697.6	1157.2	48.4	80.8	7.62602	15386.1	3799	253	82575	14829.5	5933	145.5	82474	226.587	40.6935	42.7739	86.2378	4.6357	14.8325	415.76	6.03011	0.165834	-0.632692	-0.126773	-0.187112	-0.0790938	-1.02567	1.02567	0.974972	0.959989	0.0358307	0.215114	0.0148883	1.22582	120.084
2017	Heilongjiang	0.594	815.16	5586.63	3471.26	175.231	1701.7	97.9994	3036.9	2549.7	2148.4	1322.9	91.7	83.6	676.2	1025.5	49	49	7.76744	15902.7	3788.7	251	79770	14767.6	6031	146.8	83218	224.796	41.0606	41.3209	87.0084	4.61635	15.0775	413.879	6.02557	0.165959	-0.596967	-0.111491	-0.235245	-0.0709244	-1.01463	1.01463	0.985584	1.00908	0.0344051	0.20085	0.0175418	1.26188	140.446
2018	Heilongjiang	0.601	834.47	5624.3	3635	186.4	1542.4	105.7	3079.9	2544.3	2237.7	1397.2	97.5	88.9	612.9	929.5	52.8	52.8	7.91654	15902.7	3773	246	77431	14673.3	6120	147.4	74182	220.318	36.6021	40.1093	87.364	4.58687	15.3	404.28	6.00211	0.166608	-0.586498	-0.115973	-0.240593	-0.0746898	-1.01775	1.01775	0.982556	1.03509	0.036348	0.180829	0.0187935	1.27106	154.8
2000	Shanghai	0.74617	15.29	216.5	89.82	1.41	87.35	37.92	81.7	134.8	39.7	50.1	0.5	0.9	24.2	63.1	17.2	20.8	6.59859	4771.17	1321.63	19	21306	520.7	286	12.9	11043	17.0164	5.44873	11.0365	7.64583	0.162771	0.715	42.0252	3.73827	0.267503	-0.26847	-0.0289569	0.0204559	-0.271845	-0.548816	0.548816	1.82211	0.328752	0.0036182	0.154736	0.144836	0.631941	1.42e-14
2001	Shanghai	0.752799	18.27	227.61	95.53	3.52	88.43	40.13	85.5	142.1	42.3	53.3	1.3	2.3	24.5	63.9	17.4	22.7	6.46595	5210.12	1327.14	20	22273	490.9	281	11.3	9839	17.912	4.85466	11.5374	6.69751	0.153455	0.7025	41.8575	3.73427	0.26779	-0.267373	-0.055653	0.0051377	-0.259108	-0.576997	0.576997	1.73311	0.33309	0.0087411	0.148961	0.135145	0.625938	0
2002	Shanghai	0.763594	20.59	233.57	97.21	7.75	83.48	45.13	88.2	145.3	44.8	52.4	3.2	4.6	22.4	61.1	17.8	27.3	6.81712	5741.03	1334.23	18	22460	476.7	270	11.4	9644	16.1208	4.75845	11.6343	6.75678	0.149016	0.675	40.0943	3.69123	0.270912	-0.299621	-0.100965	-0.0090867	-0.235001	-0.644673	0.644673	1.55117	0.355828	0.0230822	0.13103	0.125981	0.635922	7.11e-15
2003	Shanghai	0.776132	23.74	247.29	98.17	13.05	81.13	49.21	93	154.3	44.5	53.6	5	8.1	22.5	58.6	18.6	30.6	7.98559	6694.23	1341.77	16	22472	419.2	257	10.3	8544	14.3296	4.2157	11.6405	6.10481	0.131042	0.6425	37.0641	3.61265	0.276805	-0.292895	-0.129785	-0.051603	-0.222206	-0.696488	0.696488	1.43578	0.329585	0.0325753	0.125968	0.120959	0.609087	5.73
2004	Shanghai	0.8116	29.54	248.89	109.32	13.14	70.77	49.9	96.7	152.2	50.4	59	5.4	7.7	18.8	52	19.8	30.1	7.82776	8072.83	1352.39	15	23743	404.4	246	11.9	6562	13.434	3.23776	12.2989	7.05313	0.126415	0.615	36.7652	3.60455	0.277427	-0.29217	-0.136554	-0.0682959	-0.238212	-0.735232	0.735232	1.36012	0.375207	0.0370247	0.102801	0.131884	0.646916	5.76
2005	Shanghai	0.844647	35.12	233.39	111.25	11.11	54.34	51.64	92.4	141	50.2	61	4.5	6.6	16.3	38.1	19.1	32.5	7.49812	9164.1	1360.26	14	24414	403.6	237	11.8	8377	12.5384	4.1333	12.6464	6.99386	0.126165	0.5925	37.0307	3.61175	0.276874	-0.260296	-0.126712	-0.141653	-0.216141	-0.744803	0.744803	1.34264	0.392276	0.0324564	0.0996093	0.130033	0.654375	5.05
2006	Shanghai	0.857625	41.75	237.01	119.99	10.43	46.29	55.26	93.8	143.2	52.8	67.2	3.6	6.8	14.3	32	20.8	34.4	7.59424	10366.4	1368.08	15	22107	401.4	208	12	8252	13.434	4.07162	11.4514	7.1124	0.125478	0.52	36.7149	3.60318	0.277532	-0.22252	-0.109463	-0.161657	-0.222185	-0.715824	0.715824	1.39699	0.39778	0.0232976	0.0872784	0.140977	0.649333	5.04
2007	Shanghai	0.868065	62.6	255.98	126.74	10.05	58	54.19	102	154	58	69	4	6	16	42	21	33	7.59008	12188.9	1378.86	14	21287	390.7	206	14.5	8064	12.5384	3.97886	11.0267	8.59415	0.122133	0.515	36.7752	3.60482	0.277406	-0.262064	-0.111189	-0.117725	-0.232997	-0.723976	0.723976	1.38126	0.416185	0.0261739	0.0863163	0.134716	0.663391	7
2008	Shanghai	0.874569	78.97	280.7	135.52	9.12	68.4	57.11	112	169	62	76	4	5	20	49	23	34	7.78564	13698.1	1391.04	14	21280	388.4	234	13.9	8096	12.5384	3.99465	11.023	8.23853	0.121414	0.585	36.501	3.59734	0.277983	-0.253258	-0.104088	-0.125695	-0.24444	-0.72748	0.72748	1.37461	0.393857	0.0259922	0.0994598	0.137632	0.656941	10.55
2009	Shanghai	0.886	107.45	283.152	147.529	8.9869	64.6099	53.5327	113.8	169.3	65.5	82	3.9	5.1	19.9	44.7	21.1	32.5	7.85213	15046.5	2210.28	13	20389	396.1	202	13.2	7289	11.6428	3.59647	10.5615	7.82364	0.123821	0.505	34.2532	3.53378	0.282983	-0.222629	-0.100991	-0.152508	-0.233248	-0.709375	0.709375	1.40969	0.416184	0.0242708	0.101584	0.122744	0.664782	8.4936
2010	Shanghai	0.893	151.93	287.03	155.268	7.5282	62.9052	52.6212	114.7	172.4	66.9	88.4	2.5	5.1	21.8	41.1	20.2	32.4	8.09455	17166	2302.66	12	21128	401.2	201	14.8	7038	10.7472	3.47262	10.9443	8.77196	0.125415	0.5025	34.564	3.54281	0.282262	-0.181628	-0.0767949	-0.193706	-0.224394	-0.676523	0.676523	1.47815	0.409383	0.0128568	0.116245	0.114298	0.652783	8.707
2011	Shanghai	0.893	161.54	314.578	165.065	7.6207	77.4424	54.724	124.9	189.6	71.3	93.7	2.6	5	27.3	50.2	20.1	34.7	10.8097	19195.7	2347.46	12	20489	400.6	200	13.6	6295	10.7472	3.10602	10.6133	8.06072	0.125228	0.5	33.1525	3.50112	0.285623	-0.195033	-0.0742849	-0.195114	-0.209258	-0.67369	0.67369	1.48436	0.39928	0.0125971	0.133878	0.100766	0.646521	9.72585
2012	Shanghai	0.893	217.97	321.726	171.479	9.54723	72.5874	57.4518	127.8	193.9	73.7	97.8	3	6.6	25.8	46.8	21.4	36.1	8.72093	20181.7	2380.43	11	19300	387.9	199	12	5817	9.8516	2.87017	9.9974	7.1124	0.121258	0.4975	30.4503	3.4161	0.292732	-0.184586	-0.080983	-0.201568	-0.214262	-0.681399	0.681399	1.46757	0.401655	0.0134887	0.12438	0.105858	0.645382	10.6605
2013	Shanghai	0.896	187.25	323.483	172.279	9.6484	69.9705	59.8885	129.3	194.2	75	97.3	3	6.6	24	46	22.9	37	7.11094	21818.2	2415.15	11	19436	377.3	184	13	5019	9.8516	2.47642	10.0678	7.7051	0.117944	0.46	30.6789	3.42358	0.292092	-0.196904	-0.0812445	-0.190452	-0.223438	-0.692038	0.692038	1.44501	0.410515	0.0135575	0.112854	0.114584	0.651511	11.6969
2014	Shanghai	0.896	202.34	322.221	169.509	8.77835	69.9293	62.5045	128.6	193.6	74.1	95.4	2.8	6	23.9	46	23.4	39.1	8.01264	23567.7	2425.68	10	19287	357	184	12.6	4666	8.956	2.30225	9.99067	7.46802	0.111598	0.46	29.2885	3.3772	0.296104	-0.20499	-0.0773929	-0.189459	-0.218541	-0.690382	0.690382	1.44847	0.40861	0.0127135	0.112758	0.116091	0.650172	11.4994
2015	Shanghai	0.876	267.37	302.622	162.041	12.152	65.6079	51.7866	114	188.6	66.7	95.4	3.9	8.2	20.2	45.4	19	32.7	8.23667	25123.5	2415.27	10	18030	340.2	188	13.4	4415	8.956	2.17841	9.33954	7.94218	0.106346	0.47	28.9925	3.36704	0.296997	-0.142841	-0.0992584	-0.155869	-0.209188	-0.607156	0.607156	1.64702	0.374369	0.0190985	0.0964608	0.0994311	0.58936	11.0352
2016	Shanghai	0.879	327.41	285.086	148.528	13.2038	62.6219	50.1601	113.5	171.6	63.2	85.4	4.3	8.9	21.4	41.2	20.6	29.5	8.56639	28178.7	2420	9	17062	303.8	190	13.7	3913	8.0604	1.93071	8.83812	8.11999	0.0949679	0.475	27.5192	3.31488	0.30167	-0.182855	-0.108602	-0.189045	-0.242538	-0.723041	0.723041	1.38305	0.385561	0.0223769	0.114095	0.122865	0.644898	10.5717
2017	Shanghai	0.877	456.53	292.613	146.401	15.3087	61.1705	58.393	115.1	177.5	62.5	83.9	5.1	10.3	20.9	40.2	22.3	36.1	8.40223	30633	2418	9	15664	284.9	191	14.5	3523	8.0604	1.73828	8.11395	8.59415	0.0890597	0.4775	27.0734	3.29855	0.303163	-0.19915	-0.117584	-0.190458	-0.225489	-0.732681	0.732681	1.36485	0.372708	0.0259046	0.108685	0.123272	0.630569	11.3401
2018	Shanghai	0.881	469.88	289.6	150.1	15.8	48.3	56.2	111.2	178.4	63.3	86.8	5.6	10.2	13.8	34.5	21.6	34.6	8.50468	30633	2424	8	14781	282.3	191	13.1	3177	7.1648	1.56756	7.65656	7.76437	0.088247	0.4775	24.719	3.20757	0.311762	-0.176988	-0.125967	-0.145897	-0.226745	-0.675598	0.675598	1.48017	0.377978	0.0299534	0.0667127	0.121148	0.595792	19.2
2000	Jiangsu	0.415001	37.89	1869.73	1096.02	30.17	430.53	313.01	932.9	937.8	601.6	494.4	17.4	12.8	158	272.5	154.9	158.1	6.66696	8553.69	7327.24	335	65058	7944.9	3901	76	91489	300.026	45.1416	33.7	45.0452	2.48358	9.7525	436.149	6.07798	0.164528	-0.428129	-0.0715427	-0.212645	-0.29579	-1.00811	1.00811	0.991959	0.713295	0.0219349	0.13351	0.164021	1.03276	1.14e-13
2001	Jiangsu	0.426001	43.3	1956.1	1142.66	30.76	448.51	334.17	982.4	973.7	630.4	512.3	15.8	15	169.6	278.9	166.7	167.5	6.8397	9456.84	7354.92	338	66102	7777.4	3900	75.1	91591	302.713	45.1919	34.2408	44.5118	2.43121	9.75	438.839	6.08413	0.164362	-0.435215	-0.0661157	-0.22364	-0.301057	-1.02603	1.02603	0.974632	0.718816	0.0165638	0.139431	0.170019	1.04483	0
2002	Jiangsu	0.447	51.14	2011.48	1165.49	36.29	456.02	353.68	1014.5	996.9	644.5	521	18.4	17.9	174.8	281.3	176.8	176.8	6.76052	10606.9	7380.97	338	68823	7797.9	3886	75.8	86350	302.713	42.6059	35.6503	44.9267	2.43762	9.715	438.048	6.08233	0.164411	-0.439463	-0.0729349	-0.228593	-0.305635	-1.04662	1.04662	0.955452	0.716767	0.0185454	0.140877	0.175831	1.05202	5.68e-14
2003	Jiangsu	0.4677	65.93	1952.2	981.25	31.49	458.87	371.56	1085.2	866.9	678.6	302.6	7.2	24.3	196.7	262.1	143.8	227.7	6.77222	12442.9	7405.82	335	69678	7681.5	3841	76.3	87927	300.026	43.3841	36.0932	45.223	2.40124	9.6025	436.73	6.07932	0.164492	-0.751698	-0.0469502	-0.272873	-0.22828	-1.2998	1.2998	0.769349	1.1272	0.0047794	0.176402	0.120199	1.42858	109.03
2004	Jiangsu	0.4818	75.68	2417.63	1242.41	40.16	563.44	449.47	1382.2	1035.4	885.4	357.1	23.2	16.9	214.6	348.8	191.9	257.6	6.94529	15003.6	7432.5	337	70433	7669	3839	77.5	92305	301.817	45.5442	36.4843	45.9342	2.39733	9.5975	441.775	6.0908	0.164182	-0.808748	-0.0733308	-0.22624	-0.258055	-1.36637	1.36637	0.731864	1.27416	0.0228037	0.143387	0.138497	1.57885	122.15
2005	Jiangsu	0.505	97.57	2576.98	1291.06	45.27	599.14	511.86	1461.5	1115.5	918.1	372.9	26.3	19	225.7	373.5	220.1	291.8	6.96743	18305.7	7474.5	341	72029	7641.2	3818	78.8	103254	305.4	50.9466	37.311	46.7048	2.38864	9.545	452.296	6.11434	0.16355	-0.797663	-0.0767129	-0.222073	-0.265036	-1.36149	1.36149	0.734492	1.23348	0.0243165	0.140494	0.149822	1.54811	129.65
2006	Jiangsu	0.519	122.5	2718.61	1416.91	54.26	544.48	543.39	1545	1162.1	975.9	413.7	31.2	23.1	224.8	346.7	236.4	315.8	7.10093	21645.1	7549.5	342	75100	7385.2	3838	81.3	98631	306.295	48.6655	38.9018	48.1865	2.30861	9.595	453.953	6.11799	0.163452	-0.786923	-0.0841195	-0.235287	-0.263932	-1.37026	1.37026	0.729788	1.22946	0.0269572	0.129861	0.149624	1.5359	159.57
2007	Jiangsu	0.531999	193.63	3064.72	1542.53	58.88	704.38	579	1816	1248	1084	459	33	25	277	427	323	256	7.38544	25741.2	7624.5	342	80407	7407.7	3835	80.6	96792	306.295	47.7581	41.6508	47.7716	2.31565	9.5875	455.379	6.12113	0.163368	-0.778077	-0.0812645	-0.238483	-0.358745	-1.45657	1.45657	0.686544	1.18867	0.0253601	0.149097	0.238369	1.60149	179.93
2008	Jiangsu	0.543018	276.16	3590.64	1746.83	64.92	916.46	665.75	2100	1491	1214	533	37	28	372	545	370	296	7.59797	30312.6	7676.5	341	85375	7510.3	3817	83.9	93837	305.4	46.3001	44.2242	49.7275	2.34772	9.5425	457.542	6.12587	0.163242	-0.750994	-0.0775944	-0.251069	-0.353826	-1.43348	1.43348	0.697601	1.10808	0.0238919	0.174216	0.231766	1.53795	196.68
2009	Jiangsu	0.556	403.27	3816.02	1948.2	70.7932	873.972	719.247	2261.9	1554.2	1355.1	593.1	39.8	31	355.5	518.5	399.3	319.9	7.65623	34457.3	7810.27	344	94252	7558.2	3814	91.9	92305	308.086	45.5442	48.8225	54.4691	2.36269	9.535	468.82	6.15022	0.162596	-0.765067	-0.0786045	-0.251128	-0.356316	-1.45112	1.45112	0.689125	1.16645	0.0238178	0.157028	0.235262	1.58255	203.814
2010	Jiangsu	0.6058	489.16	4297.14	2269.56	78.1236	923.255	805.248	2540.1	1757	1556.2	713.3	43.9	34.2	373.4	549.9	444.9	360.3	7.87234	41425.5	7869.34	341	100194	7619.6	3820	97.5	90126	305.4	44.4691	51.9005	57.7882	2.38189	9.55	471.489	6.1559	0.162446	-0.74917	-0.0773957	-0.247235	-0.353321	-1.42712	1.42712	0.700711	1.15227	0.0233368	0.145893	0.231392	1.55289	220.952
2011	Jiangsu	0.619	618.13	5237.45	2640.95	92.8142	1190.5	1060.44	3064.8	2172.7	1809.8	831.1	51.2	41.6	476.7	713.8	584.4	476.1	10.45	49110.3	7898.8	337	106440	7663.2	3818	100	86500	301.817	42.68	55.1359	59.27	2.39552	9.545	470.844	6.15453	0.162482	-0.737666	-0.0751493	-0.244977	-0.364878	-1.42267	1.42267	0.702903	1.09804	0.0218108	0.151803	0.24853	1.52018	252.743
2012	Jiangsu	0.63	754.09	5808.81	2966.72	99.7471	1226.18	1235.4	3418.3	2390.5	2031.3	935.4	55.2	44.5	490.5	735.7	682.3	553.1	7.82594	54058.2	7919.98	331	112550	7651.6	3930	103	83675	296.444	41.2861	58.3009	61.0481	2.39189	9.825	469.296	6.15123	0.162569	-0.739215	-0.0734942	-0.242769	-0.373867	-1.42935	1.42935	0.699621	1.10909	0.0213006	0.140736	0.262356	1.53348	280.771
2013	Jiangsu	0.6411	868.34	6158.03	3167.78	107.302	1222.22	1351.11	3646.1	2512	2182.7	985.1	59.9	47.4	489.1	733.1	738.2	612.9	8.10693	59753.4	7939.49	327	116846	7683.6	3785	106.8	81157	292.861	40.0437	60.5262	63.3004	2.40189	9.4625	468.596	6.14974	0.162608	-0.7512	-0.0746462	-0.240627	-0.373615	-1.44009	1.44009	0.694402	1.1398	0.0220199	0.132417	0.264262	1.5585	309.603
2014	Jiangsu	0.6521	899.31	6443.37	3362.81	118.184	1182.69	1426.74	3835.2	2608.2	2313.9	1048.9	66.1	52.1	473.7	709	780.7	646.1	7.87845	65088.3	7960.06	324	119846	7678.6	3891	107.5	79531	290.174	39.2414	62.0802	63.7152	2.40033	9.7275	467.339	6.14705	0.16268	-0.752306	-0.077707	-0.237144	-0.375739	-1.4429	1.4429	0.693051	1.15133	0.0232707	0.122635	0.267556	1.56479	352.947
2015	Jiangsu	0.6652	1008.6	7030.76	3722.1	129.093	1262.09	1517.51	4209.5	2821.3	2566.2	1155.9	72.4	56.7	515.9	746.2	831.6	685.9	8.00876	70116.4	7976.3	320	113243	7745	3953	108.6	78100	286.592	38.5353	58.6599	64.3672	2.42109	9.8825	460.458	6.13222	0.163073	-0.758926	-0.0778873	-0.242059	-0.372504	-1.45138	1.45138	0.689001	1.17532	0.0234453	0.124107	0.261687	1.58456	399.974
2016	Jiangsu	0.6772	985.62	7235.06	3714.64	129.328	1331.55	1621.88	4323.5	2911.5	2569.4	1145.3	72.7	56.6	543.6	788	891.5	730.4	7.98216	77388.3	7999	313	113941	7639.9	4054	108.7	76184	280.323	37.59	59.0214	64.4265	2.38823	10.135	453.884	6.11784	0.163456	-0.757125	-0.0764105	-0.243176	-0.379892	-1.4566	1.4566	0.686529	1.15183	0.0229598	0.12696	0.273612	1.57536	437.667
2017	Jiangsu	0.6876	918.22	7161.21	3764.73	136.732	1157.98	1623.43	4314.5	2846.7	2603.6	1161.1	77	59.8	472.5	685.4	892	731.4	7.94302	85869.8	8029.3	304	115085	7556.4	4132	109	73167	272.262	36.1013	59.614	64.6043	2.36213	10.33	445.274	6.09869	0.16397	-0.762561	-0.0804064	-0.234474	-0.381452	-1.45889	1.45889	0.685451	1.17883	0.0245852	0.111474	0.276476	1.59137	478.325
2018	Jiangsu	0.6961	996.67	7192.5	3735	147.3	1091.3	1707.9	4429.4	2763.1	2673.3	1061.7	82.9	64.3	447.3	644	938.1	769.8	8.01727	85869.8	8051	292	116064	7520.2	4180	109.4	69600	261.515	34.3413	60.1212	64.8414	2.35081	10.45	433.62	6.07217	0.164686	-0.819822	-0.0848349	-0.230808	-0.388359	-1.52382	1.52382	0.656244	1.30754	0.0264038	0.105385	0.28937	1.7287	511
2000	Zhejiang	0.487	31.93	1057.07	521.31	54.48	183.94	297.36	664.2	398.7	367.5	152.9	50.9	16.8	85.4	91.9	160.3	137	6.14121	6141.03	4679.91	90	31636	3554.3	1403	156.3	65259	80.604	32.1994	16.3875	92.639	1.11107	3.5075	226.448	5.42252	0.184416	-0.7811	-0.209964	-0.291516	-0.400967	-1.68355	1.68355	0.593984	1.18534	0.15615	0.161702	0.329148	1.83234	0
2001	Zhejiang	0.509	40.22	1053.57	488.59	60.2	195.94	308.84	695.2	412.8	377.1	152.4	60.2	13.6	94.8	101.1	163	145.8	6.40828	6898.34	4697.27	90	35361	3245.9	1400	175.8	66324	80.604	32.7249	18.317	104.197	1.01467	3.5	240.357	5.48213	0.182411	-0.776506	-0.248548	-0.300872	-0.392402	-1.71833	1.71833	0.581961	1.1475	0.252924	0.174388	0.327718	1.90253	5.68e-14
2002	Zhejiang	0.519	50.5	1101.86	511.42	60.84	205.09	324.51	728.1	408.1	400.9	131.3	56	18.5	95.7	109.4	175.6	149	6.41818	8003.67	4730.76	92	39240	3064.5	1406	175.8	63870	82.3952	31.5141	20.3263	104.197	0.957963	3.515	242.905	5.49267	0.182061	-0.874347	-0.221089	-0.28804	-0.408399	-1.79188	1.79188	0.558075	1.41717	0.167139	0.162822	0.347088	2.09422	0
2003	Zhejiang	0.53	59.85	1184.04	529.44	65.67	233.01	337.11	736.8	447.3	389.3	140.1	50.3	15.4	110.1	122.9	177.8	159.3	6.50864	9705.02	4763.46	90	42429	2834.4	1404	175.8	61666	80.604	30.4266	21.9782	104.197	0.886033	3.51	241.601	5.48729	0.182239	-0.816876	-0.226048	-0.298263	-0.388958	-1.73015	1.73015	0.577986	1.2425	0.181154	0.176296	0.317776	1.91773	18.81
2004	Zhejiang	0.54	75.1	1332.27	592.59	78.36	277.89	361.99	833.3	498.9	436.4	156.2	59.9	18.5	134.1	143.8	192.5	169.5	6.96666	11648.7	4803.48	93	43615	2778.4	1407	186.2	63373	83.2908	31.2689	22.5926	110.361	0.868528	3.5175	251.899	5.52903	0.180864	-0.817341	-0.235752	-0.31237	-0.388616	-1.75408	1.75408	0.570099	1.2427	0.19044	0.194514	0.308578	1.93623	21.44
2005	Zhejiang	0.5602	86.15	1428.28	654.81	83.51	285.95	380.81	892.8	535.5	480.8	174	63.1	20.4	131.3	154.6	206.2	174.6	6.59829	13437.9	4898	94	44730	2837.9	1418	187.3	65649	84.1864	32.3919	23.1701	111.013	0.887127	3.545	255.193	5.54202	0.18044	-0.823522	-0.232031	-0.289308	-0.396806	-1.74167	1.74167	0.574163	1.26683	0.180852	0.170033	0.314876	1.93259	23.2
2006	Zhejiang	0.565	101.87	1514.56	712.54	86.04	287.34	403.51	925.1	589.5	511.5	201	62.6	23.5	126.7	160.7	212.4	191.1	6.8062	15742.5	4980	94	47500	2511.4	1422	190.2	66190	84.1864	32.6588	24.605	112.731	0.785064	3.555	258.522	5.55498	0.180019	-0.794177	-0.21859	-0.270253	-0.380543	-1.66356	1.66356	0.601119	1.19722	0.151328	0.149579	0.296116	1.79424	25.13
2007	Zhejiang	0.572	142.15	1597.15	735.92	95.47	367.6	369.9	986	611	525	211	70	26	165	203	213	157	6.95321	18780.4	5060	93	49150	2462.8	1431	193.6	64932	83.2908	32.0381	25.4597	114.747	0.769871	3.5775	259.883	5.56023	0.179849	-0.777041	-0.227598	-0.290397	-0.40942	-1.70446	1.70446	0.586697	1.14647	0.160933	0.187076	0.314209	1.80869	28.26
2008	Zhejiang	0.576	177.42	1780.01	813.1	106.95	418.86	407.82	1096	684	579	234	78	29	188	231	235	173	7.05078	21486.9	5120	93	52104	2482.4	1436	184.3	65787	83.2908	32.46	26.9899	109.235	0.775998	3.59	256.341	5.54651	0.180294	-0.771756	-0.228405	-0.291991	-0.407782	-1.69993	1.69993	0.588258	1.13027	0.161605	0.19151	0.31122	1.79461	33.28
2009	Zhejiang	0.579	236.08	1873.4	879.05	117.636	404.875	435.48	1163.1	710.3	627	252	85.6	32	181.9	223	250.8	184.6	7.1225	22990.3	5275.5	94	54402	2504.8	1446	183.3	65454	84.1864	32.2957	28.1802	108.642	0.783	3.615	257.702	5.5518	0.180122	-0.782758	-0.23559	-0.287051	-0.410405	-1.71581	1.71581	0.582817	1.16748	0.167971	0.176287	0.315816	1.82756	36.3558
2010	Zhejiang	0.6162	290.37	2172.86	1041.3	119.355	448.416	522.177	1360.6	812.3	747.7	293.6	86.9	32.5	202.2	246.2	303.4	218.8	7.33831	27722.3	5446.51	92	55426	2484.7	1451	191.6	65075	82.3952	32.1086	28.7107	113.561	0.776717	3.6275	261.18	5.56521	0.179688	-0.800487	-0.213414	-0.285038	-0.421202	-1.72014	1.72014	0.581348	1.22044	0.146874	0.169489	0.333238	1.87004	41.6092
2011	Zhejiang	0.623	373.32	2534.9	1152.04	134.066	546.331	655.754	1583	951.9	831.7	320.4	97.6	36.5	247.9	298.5	383	272.7	10.1798	32318.8	5463	92	58416	2462.7	1457	195.1	63854	82.3952	31.5062	30.2595	115.636	0.76984	3.6425	264.209	5.57674	0.179316	-0.791928	-0.207487	-0.290728	-0.437648	-1.72779	1.72779	0.578774	1.17973	0.141421	0.178989	0.363323	1.86346	46.7067
2012	Zhejiang	0.632	408.2	2658.66	1229.36	142.137	549.042	687.048	1667.9	990.8	887.8	341.6	103.8	38.4	248.7	300.3	402.6	284.4	7.61582	34665.3	5477	92	62287	2324.2	1471	196.2	62874	82.3952	31.0227	32.2647	116.288	0.726545	3.6775	266.374	5.5849	0.179054	-0.7983	-0.209742	-0.286816	-0.439502	-1.73436	1.73436	0.576582	1.20175	0.144514	0.171026	0.365821	1.88311	51.0757
2013	Zhejiang	0.64	513.03	2837.39	1336.79	141.537	546.18	757.971	1787.2	1050.1	965.4	371.4	103.3	38.2	247.4	298.8	444.2	313.8	7.68698	37756.6	5498	92	64663	2311.9	1409	198.8	62198	82.3952	30.6891	33.4954	117.829	0.7227	3.5225	268.654	5.59342	0.178781	-0.804639	-0.199176	-0.280834	-0.445454	-1.7301	1.7301	0.578	1.22465	0.134893	0.159381	0.378146	1.89707	54.9064
2014	Zhejiang	0.6487	524.59	2844.59	1385.96	147.005	472.225	779.36	1806.6	1038	1000.7	385.3	107.3	39.7	212.5	259.7	456.7	322.7	7.55371	40173	5508	90	65677	2274	1425	200.7	58748	80.604	28.9869	34.0207	118.955	0.710852	3.5625	266.84	5.58665	0.178998	-0.815353	-0.204492	-0.264805	-0.449876	-1.73453	1.73453	0.576526	1.26542	0.139676	0.135836	0.387749	1.92868	60.0423
2015	Zhejiang	0.658	739.08	2933.44	1434.71	151.626	426.181	855.865	1865.3	1068.1	1032.6	402.1	109.2	42.4	190.4	235.8	500.7	355.2	7.66937	42886.5	5539	88	67458	2290.5	1432	203.2	56458	78.8128	27.8569	34.9432	120.437	0.71601	3.58	266.346	5.58479	0.179058	-0.811077	-0.202028	-0.249192	-0.459566	-1.72186	1.72186	0.580766	1.25598	0.133123	0.117311	0.411275	1.91769	65.0623
2016	Zhejiang	0.67	722.41	3146.06	1521.19	158.149	434.325	962.008	2000.2	1145.8	1094.5	426.7	114.2	44	193.8	240.6	562.8	399.2	7.58186	47251.4	5590	84	67300	1946.5	1446	203.2	49482	75.2304	24.4149	34.8614	120.437	0.608476	3.615	259.167	5.55747	0.179938	-0.806819	-0.198267	-0.243499	-0.46734	-1.71592	1.71592	0.582776	1.24025	0.13047	0.1112	0.431097	1.91302	70.3919
2017	Zhejiang	0.68	696.69	3093.36	1494.49	170.159	371.29	979.275	1972.8	1120.5	1072.6	421.9	122.8	47.3	165.6	205.7	572.9	406.4	7.86261	51768.3	5657	83	67891	1981.1	1445	201.6	46303	74.3348	22.8464	35.1675	119.488	0.619292	3.6125	256.069	5.54545	0.180328	-0.802257	-0.212018	-0.228436	-0.472826	-1.71554	1.71554	0.582908	1.22826	0.142811	0.0966294	0.446272	1.91398	78.1407
2018	Zhejiang	0.689	724.46	3157.3	1518	177	331.8	1043.3	2017.9	1139.3	1088.4	429.6	127.8	49.2	148	183.8	610.3	433	7.91203	51768.3	5737	78	68731	1978.7	1441	198.8	43725	69.8568	21.5743	35.6027	117.829	0.618542	3.6025	249.084	5.51779	0.181232	-0.799042	-0.215042	-0.213995	-0.479318	-1.7074	1.7074	0.585687	1.21809	0.145621	0.0846207	0.465746	1.91408	87.2
2000	Anhui	0.28	20.59	1219.96	675.27	64.02	349.38	131.28	732.1	487.9	429.6	245.6	49.1	14.9	162.3	187	90.9	40.4	5.89845	2902.2	6278	253	58101	9005.8	3197	41.6	75624	226.587	37.3136	30.0963	24.6563	2.81521	7.9925	329.461	5.79746	0.172489	-0.636884	-0.217249	-0.317531	-0.327153	-1.49882	1.49882	0.667193	0.968206	0.172928	0.248559	0.242123	1.63182	0.01
2001	Anhui	0.293	22.54	1258.06	687.97	66.21	371.59	132.3	750.1	508	432.8	255.1	50.6	15.6	175.4	196.2	91.3	41	6.3514	3246.7	6325	281	65655	8733.1	3229	45.8	73011	251.664	36.0244	34.0093	27.1457	2.72997	8.0725	359.645	5.88512	0.16992	-0.619144	-0.216892	-0.327111	-0.321042	-1.48419	1.48419	0.673769	0.92778	0.170706	0.264054	0.234178	1.59672	0
2002	Anhui	0.307	28.29	1305.56	712.38	69.3	391.7	132.19	772.5	533	442.6	269.8	51.6	17.7	188.4	203.3	90	42.2	6.69133	3519.8	6369	270	65487	8997.6	3264	46.1	74276	241.812	36.6485	33.9223	27.3235	2.81265	8.16	350.679	5.85987	0.170652	-0.600631	-0.212636	-0.33836	-0.308568	-1.46019	1.46019	0.68484	0.895126	0.154744	0.278035	0.215939	1.54384	0
2003	Anhui	0.32	32.64	1305.36	617.92	73.36	443.46	129.68	749.4	556	377.8	240.1	53.9	19.4	213.3	230.2	87.8	41.9	6.83024	3923.1	6410	281	67565	9124.7	3285	47.4	78843	251.664	38.9019	34.9987	28.094	2.85238	8.2125	364.723	5.89914	0.169516	-0.568606	-0.219216	-0.34087	-0.302895	-1.43159	1.43159	0.698525	0.744855	0.156141	0.314782	0.208172	1.42395	40.94
2004	Anhui	0.335	48.69	1644.42	842.02	71.93	540.78	146.9	950.1	694.4	522.1	320	52.1	19.8	260.1	280.7	98.4	48.5	6.6486	4759.31	6461	278	72813	9200.4	3305	52.9	84608	248.977	41.7464	37.7171	31.3538	2.87604	8.2625	370.933	5.91602	0.169033	-0.593399	-0.179207	-0.340667	-0.278973	-1.39225	1.39225	0.718263	0.835436	0.115099	0.304723	0.181244	1.4365	42.79
2005	Anhui	0.355	47.65	1666.19	818.48	78.41	553.56	165.62	966.5	699.7	503.4	315.1	56	22.5	274.3	279.3	108.9	56.7	6.19257	5375.1	6516	286	78293	9172.5	3331	55.6	94841	256.142	46.7955	40.5558	32.9541	2.86732	8.3275	387.642	5.96008	0.167783	-0.579326	-0.18674	-0.360092	-0.29435	-1.42051	1.42051	0.703973	0.784781	0.117126	0.326284	0.190912	1.4191	50.12
2006	Anhui	0.371	55.49	1742.72	907.53	88.38	491.16	174.5	1028.7	751.3	560.6	344.9	63.2	25.2	251.9	288.5	126.3	64.8	6.58644	6131.1	6593	294	76209	8790	3346	60.2	95442	263.306	47.092	39.4763	35.6805	2.74775	8.365	396.668	5.9831	0.167137	-0.592738	-0.197835	-0.318691	-0.297252	-1.40652	1.40652	0.710977	0.846434	0.127187	0.246081	0.195162	1.41487	81.15
2007	Anhui	0.387	103.52	2070.09	1054	100.5	637.36	195.02	1200	870	647	407	71	29	312	325	128	68	6.53655	7364.2	6676	305	77394	8853.9	3403	62.4	99142	273.158	48.9177	40.0901	36.9845	2.76773	8.5075	410.425	6.01719	0.16619	-0.579692	-0.190338	-0.35013	-0.282133	-1.40229	1.40229	0.713118	0.809396	0.11886	0.295574	0.177334	1.40116	83.21
2008	Anhui	0.405	136.75	2446.51	1197.89	114.46	806.89	232.33	1418	1028	736	462	80	34	402	405	152	80	6.7063	8874.2	6740.85	307	71660	8976.6	3454	63.2	111535	274.949	55.0325	37.1199	37.4586	2.80608	8.635	416.001	6.03069	0.165819	-0.577651	-0.183297	-0.363386	-0.284522	-1.40886	1.40886	0.709795	0.78002	0.110082	0.32737	0.180431	1.3979	94.94
2009	Anhui	0.421	259.21	2569.46	1289.79	125.098	795.822	257.591	1495.4	1074	794	495.8	87.6	37.5	396.5	399.3	167	90.6	6.81902	10062.8	6131	313	76678	9036.2	3484	65.8	110423	280.323	54.4838	39.7192	38.9997	2.82472	8.71	425.06	6.05223	0.165228	-0.582349	-0.188456	-0.36084	-0.291893	-1.42354	1.42354	0.702476	0.803883	0.113732	0.307552	0.18479	1.40996	101.152
2010	Anhui	0.4301	292.52	2955.45	1544.43	135.28	864.976	294.815	1729	1226.4	952.5	592	94.2	41.1	430.3	434.7	194.3	100.5	7.09244	12359.3	5956.7	320	80721	9053.4	3520	68.1	116645	286.592	57.5538	41.8135	40.3629	2.83009	8.8	437.952	6.08211	0.164417	-0.587672	-0.179132	-0.356629	-0.295698	-1.41913	1.41913	0.704656	0.840789	0.104911	0.289709	0.192856	1.42827	115.95
2011	Anhui	0.448	351.87	3459.66	1714.84	182.069	1083.54	346.228	2015.3	1444.3	1057.5	657.3	126.8	55.2	536.4	547.1	228.2	118	9.8342	15300.6	5968	330	86114	9022.9	3548	70.4	117475	295.548	57.9633	44.6071	41.7261	2.82056	8.87	451.535	6.11265	0.163595	-0.583585	-0.198726	-0.357411	-0.296361	-1.43608	1.43608	0.696338	0.797456	0.120888	0.307066	0.193537	1.41895	132.986
2012	Anhui	0.465	430.47	3728.3	1867.64	209.497	1119.73	384.434	2178.7	1549.6	1151.8	715.9	145.9	63.6	554.4	565.4	253.4	131	7.20062	17212.1	5988	334	91171	8969.6	3585	72	116741	299.13	57.6012	47.2266	42.6744	2.8039	8.9625	458.399	6.12774	0.163192	-0.584501	-0.20843	-0.355359	-0.302296	-1.45059	1.45059	0.689377	0.805949	0.128904	0.294489	0.199456	1.4288	146.995
2013	Anhui	0.4786	478.17	4009.24	2003.26	233.074	1171.36	439.066	2348.1	1661.2	1235.4	767.8	162.4	70.7	579.9	591.4	289.4	149.6	7.40249	19229.3	6029.8	338	94882	8945.6	4306	73.4	117774	302.713	58.1109	49.1489	43.5042	2.79639	10.765	467.038	6.14641	0.162697	-0.584327	-0.213737	-0.353753	-0.314474	-1.46629	1.46629	0.681993	0.803962	0.133536	0.286484	0.211853	1.43583	162.477
2014	Anhui	0.4915	502.69	4223.73	2119.21	283.074	1182.07	459.701	2481.9	1741.8	1306.9	812.3	197.2	85.9	585.2	596.8	303	156.7	7.55649	20848.7	6082.9	341	96155	8945.5	4332	73.4	113974	305.4	56.2359	49.8083	43.5042	2.79636	10.83	468.574	6.1497	0.16261	-0.584635	-0.236835	-0.3509	-0.313158	-1.48553	1.48553	0.673161	0.807241	0.153857	0.274425	0.210452	1.44597	179.676
2015	Anhui	0.505	577.74	4390.8	2174.61	290.106	1258.98	475.072	2550.3	1840.5	1333.2	841.4	200.6	89.5	610	649	312.9	162.2	7.60819	22005.6	6143.6	339	97943	8950.5	4400	75.7	111048	303.608	54.7922	50.7345	44.8674	2.79793	11	467.8	6.14804	0.162653	-0.57596	-0.232842	-0.340418	-0.3117	-1.46092	1.46092	0.6845	0.784748	0.148088	0.269502	0.208723	1.41106	192.03
2016	Anhui	0.5199	624.83	4655.53	2234.14	291.082	1375.68	513.154	2693.2	1962.3	1361.3	872.8	201.2	89.9	667.3	708.4	337.9	175.3	7.47241	24407.6	6196	327	96966	8790.1	4437	75.7	105704	292.861	52.1554	50.2284	44.8674	2.74778	11.0925	453.953	6.11799	0.163452	-0.56564	-0.223698	-0.342577	-0.315406	-1.44732	1.44732	0.690931	0.748479	0.139931	0.27835	0.212464	1.37922	241.477
2017	Anhui	0.5349	681.91	4597.94	2241.42	319.083	1321.69	476.21	2706.7	1891.2	1407	834.4	220.6	98.5	641.1	680.6	313.6	162.7	7.45237	27018	6255	319	97601	8726.7	4504	75.5	99394	285.696	49.042	50.5573	44.7488	2.72797	11.26	444.033	6.0959	0.164045	-0.604967	-0.241099	-0.34118	-0.30281	-1.49006	1.49006	0.671115	0.822015	0.155421	0.270769	0.199629	1.44783	239.54
2018	Anhui	0.5469	704.86	4672.7	2253.7	332.9	1315.8	505.7	2775.4	1897.3	1432.8	820.9	230	102.9	640.4	675.5	334.8	170.8	7.51923	27018	6324	312	97828	8771.1	4538	75.5	94177	279.427	46.4679	50.6749	44.7488	2.74185	11.345	435.406	6.07628	0.164574	-0.620325	-0.245504	-0.341835	-0.313482	-1.52114	1.52114	0.6574	0.841828	0.159242	0.266961	0.21214	1.48017	264.6
2000	Fujian	0.419648	21.87	1037.27	420.98	82.29	208.18	325.82	640.6	396.7	277.2	143.8	57.6	24.7	112.9	95.2	192.8	133	6.44586	3764.54	3410	123	21152	2793.3	940	48	51777	110.159	25.5473	10.9567	28.4496	0.873186	2.35	178.336	5.18367	0.192914	-0.632352	-0.268211	-0.356537	-0.480375	-1.73748	1.73748	0.575548	0.782355	0.185004	0.238015	0.455346	1.66072	0
2001	Fujian	0.425	24.15	1061.61	433.25	82.34	215.5	330.52	651.1	410.5	284.6	148.7	56	26.3	116.4	99.1	194.2	136.4	6.51058	4072.85	3440	117	22697	2713.1	942	56.1	52841	104.785	26.0723	11.757	33.2505	0.848115	2.355	179.068	5.18777	0.192761	-0.63068	-0.25692	-0.356352	-0.473288	-1.71724	1.71724	0.58233	0.781084	0.16515	0.23843	0.443269	1.62793	0
2002	Fujian	0.445759	25.13	1125.29	450.75	78.49	213.08	332.92	664.8	423.9	292.7	151.5	54.5	29.7	120.1	102.7	197.5	140.1	6.44072	4467.55	3466	120	25553	2661.3	939	76.6	55313	107.472	27.292	13.2364	45.4008	0.831922	2.3475	196.581	5.28107	0.189355	-0.630264	-0.228076	-0.344748	-0.461907	-1.665	1.665	0.600602	0.773891	0.127994	0.221437	0.417064	1.54038	50.0539
2003	Fujian	0.450975	27.14	1170.54	461.718	79.25	234.542	341.402	702.6	448.6	305.3	161.5	54.6	24.6	128.4	109	204.7	147.2	6.44731	4983.67	3488	120	26491	2518.9	940	80.6	55266	107.472	27.2688	13.7223	47.7716	0.787408	2.35	199.372	5.29517	0.188851	-0.618123	-0.236279	-0.354934	-0.45555	-1.66489	1.66489	0.600642	0.745664	0.150269	0.236032	0.405591	1.53756	53.6316
2004	Fujian	0.459983	30.02	1315.1	514.528	86.1804	284.855	374.257	796.7	520.6	341.8	184	58	28.2	158.7	133	228.9	168.7	6.47802	5763.35	3511	122	29538	2519.3	941	80	53503	109.263	26.3989	15.3007	47.416	0.787533	2.3525	201.519	5.30588	0.18847	-0.609447	-0.225844	-0.369602	-0.444489	-1.64938	1.64938	0.606288	0.726781	0.134781	0.258458	0.386136	1.50615	55.2834
2005	Fujian	0.472984	33.18	1373.01	552.738	96.9211	266.815	396.779	841.2	554.9	367.9	203.1	65.2	31.7	148.6	127.9	249.4	184.9	6.4468	6568.93	3535	122	36023	2481.3	950	74.2	56044	109.263	27.6527	18.6599	43.9783	0.775654	2.375	202.705	5.31175	0.188262	-0.605467	-0.238031	-0.347501	-0.445217	-1.63621	1.63621	0.611167	0.729231	0.145189	0.225779	0.389792	1.48999	59.7596
2006	Fujian	0.480045	39.18	1449.78	601.998	105.785	266.746	410.752	896.2	600.2	404.3	224.3	70	35.8	148.6	131.1	262.4	201.1	6.8487	7584.36	3558	121	48452	2236.4	951	76.6	56498	108.368	27.8767	25.0981	45.4008	0.699099	2.3775	209.82	5.34625	0.187047	-0.609599	-0.239935	-0.334526	-0.432699	-1.61676	1.61676	0.618521	0.748458	0.142671	0.20855	0.369682	1.46936	64.5002
2007	Fujian	0.487015	61.49	1692.16	685.337	120.719	340.273	474.321	1002	690	436	250	79	42	180	161	266	208	6.77685	9249.13	3581	120	60881	2191.2	953	78.9	56951	107.472	28.1002	31.5364	46.764	0.684969	2.3825	216.94	5.37962	0.185887	-0.591324	-0.233431	-0.34498	-0.425457	-1.59519	1.59519	0.626884	0.706334	0.134188	0.224819	0.358467	1.42381	71.507
2008	Fujian	0.49889	80.43	1965.02	763.015	149.764	425.679	549.346	1158	807	484	279	97	53	224	202	308	242	6.8327	10823.1	3604	119	61799	2220.7	955	81	57505	106.576	28.3735	32.0119	48.0087	0.694191	2.3875	218.052	5.38474	0.18571	-0.581227	-0.242259	-0.353744	-0.423731	-1.60096	1.60096	0.624625	0.67361	0.139488	0.240222	0.355808	1.40913	77.2102
2009	Fujian	0.551	120.89	2001.24	826.221	162.2	366.908	565.584	1182.7	818.5	522.7	303.6	105	57.2	192.2	174.7	316.1	249.5	7.46126	12236.5	3666	121	58350	2258	960	82	57844	108.368	28.5408	30.2253	48.6014	0.705851	2.4	218.841	5.38835	0.185586	-0.589538	-0.252883	-0.328523	-0.423999	-1.59494	1.59494	0.626982	0.7108	0.14878	0.201705	0.358056	1.41934	80.3313
2010	Fujian	0.571	160.34	2307.06	976.582	189.35	380.282	674.181	1363.7	943.4	616.3	360.3	122.1	67.3	198.5	181.7	376.4	297.8	7.74714	14737.1	3693	121	57053	2270.8	968	83.2	58238	108.368	28.7352	29.5535	49.3126	0.709852	2.42	219.099	5.38952	0.185545	-0.591127	-0.254087	-0.311742	-0.427953	-1.58491	1.58491	0.630951	0.724066	0.148905	0.180075	0.369354	1.4224	86.6613
2011	Fujian	0.581	207.89	2730.94	1136.18	237.704	479.198	782.644	1612.2	1118.7	716.8	419.4	153.1	84.6	250.1	229.1	436.9	345.7	9.61017	17560.2	3720	121	57814	2285.8	967	85	58276	108.368	28.754	29.9476	50.3795	0.714541	2.4175	220.581	5.39626	0.185313	-0.587842	-0.264129	-0.320757	-0.42525	-1.59798	1.59798	0.625791	0.711056	0.157518	0.191554	0.362189	1.42232	95.2138
2012	Fujian	0.596	244.16	3007.4	1263.71	256.452	481.281	903.362	1776.7	1230.7	797.1	466.6	165.1	91.4	250.7	230.5	504.3	399.1	7.64186	19701.8	3748	121	58692	2263.1	969	85.4	57846	108.368	28.5418	30.4025	50.6166	0.707445	2.4225	221.058	5.39843	0.185239	-0.589344	-0.260357	-0.306683	-0.431546	-1.58793	1.58793	0.629751	0.717833	0.154033	0.174057	0.379558	1.42548	102.599
2013	Fujian	0.6077	312.22	3281.96	1376.3	293.832	513.756	986.279	1939	1343	867.4	508.9	188.9	105	267.8	246	550.2	436.1	7.54023	21868.5	3774	121	59154	2292.2	1122	86	57804	108.368	28.5211	30.6418	50.9722	0.716542	2.805	222.024	5.40279	0.18509	-0.588054	-0.268628	-0.303586	-0.431139	-1.59141	1.59141	0.628375	0.714768	0.161068	0.170411	0.379141	1.42539	111.799
2014	Fujian	0.618	320.32	3522.31	1529.57	323.251	522.894	1025.19	2085	1437.3	963.2	566.3	207.7	115.5	272.4	250.5	571.4	453.8	7.41875	24055.8	3806	123	60932	2305.2	1116	86.3	56391	110.159	27.8239	31.5628	51.15	0.720606	2.79	224.206	5.41257	0.184755	-0.59287	-0.273048	-0.295614	-0.426303	-1.58783	1.58783	0.629789	0.738605	0.165031	0.161431	0.366484	1.43155	121.395
2015	Fujian	0.626	441.86	3717.87	1618.59	314.28	571.273	1082.31	2194.1	1523.8	1017.1	601.5	201.6	112.7	297.4	273.9	602	480.3	7.51986	25979.8	3839	124	62067	2331.3	1062	86.2	55770	111.054	27.5175	32.1507	51.0907	0.728764	2.655	225.197	5.41698	0.184605	-0.590723	-0.258008	-0.300452	-0.424992	-1.57418	1.57418	0.635253	0.736159	0.151213	0.166839	0.364874	1.41908	131.411
2016	Fujian	0.636	410.58	4155.68	1782.01	315.139	681.678	1235.48	2444.8	1710.9	1119.6	662.4	201.9	113.2	355.2	326.5	686.6	548.9	7.23918	28810.6	3874	124	62424	1548.8	1055	86.3	55387	111.054	27.3285	32.3356	51.15	0.484155	2.6375	224.99	5.41606	0.184636	-0.588156	-0.239469	-0.310342	-0.427175	-1.56514	1.56514	0.638919	0.724788	0.135254	0.178454	0.371882	1.41038	141.369
2017	Fujian	0.648	447.7	3947.16	1527	327.734	750.492	1202.05	2294.4	1652.7	953.3	573.7	207.7	120	386.8	363.7	667.3	534.7	7.47177	32182.1	3911	116	62415	1549.3	1065	83.6	52167	103.89	25.7397	32.331	49.5497	0.484311	2.6625	214.657	5.36904	0.186253	-0.563855	-0.252176	-0.327336	-0.429548	-1.57292	1.57292	0.635762	0.642835	0.143712	0.202211	0.380058	1.36882	139.879
2018	Fujian	0.6582	431.51	4229.5	1653.4	389	718.4	1318.2	2463.7	1765.9	1031.2	622.2	246.4	142.6	369	349.4	731.8	586.4	7.4911	32182.1	3941	111	60002	1577.3	1085	82.4	49143	99.4116	24.2477	31.081	48.8385	0.493064	2.7125	206.784	5.33168	0.187558	-0.564672	-0.269773	-0.310391	-0.432384	-1.57722	1.57722	0.634027	0.647891	0.158921	0.179383	0.388947	1.37514	150.5
2000	Jiangxi	0.2769	14.78	741.35	344.7	57.97	221.8	100.09	485.2	275.1	252.9	134.4	39.3	11.8	116	105.8	77	23.1	6.31896	2003.07	4148.54	107	28599	5650.8	1903	16.8	61479	95.8292	30.3344	14.8143	9.95736	1.76644	4.7575	157.459	5.05917	0.197661	-0.650005	-0.293363	-0.388561	-0.432894	-1.76482	1.76482	0.566629	0.874918	0.26043	0.328028	0.450035	1.91341	16.79
2001	Jiangxi	0.3041	17.41	767.44	358.33	60.53	226.11	104.27	506	284.3	266.8	139.1	41.6	12.4	118.2	107.9	79.4	24.9	7.08248	2175.68	4185.77	110	30778	5534.7	1898	16.5	51384	98.516	25.3534	15.943	9.77955	1.73015	4.745	156.067	5.05029	0.198009	-0.659711	-0.295798	-0.38691	-0.428757	-1.77118	1.77118	0.564596	0.895566	0.264605	0.322754	0.433248	1.91617	18.2
2002	Jiangxi	0.322	22.32	791.86	366.45	64.93	233.94	109.95	536	288.6	281.7	139.8	46.2	13	125.8	108.2	82.4	27.6	6.69219	2450.48	4222.43	112	35407	5355.1	1894	16.7	57323	100.307	28.2837	18.3408	9.89809	1.674	4.735	163.239	5.09521	0.196263	-0.680807	-0.309055	-0.40475	-0.426011	-1.82062	1.82062	0.549263	0.932494	0.291404	0.343486	0.414539	1.98192	16.59
2003	Jiangxi	0.3402	23.5	841.63	383.71	70.48	254.01	118.55	538.4	303.2	257	126.7	54.7	15.8	135.9	118.1	82.5	36	7.21543	2807.41	4254.23	111	33930	4997.4	1873	17.3	53470	99.4116	26.3826	17.5757	10.2537	1.56219	4.6825	159.868	5.07435	0.19707	-0.680545	-0.311677	-0.403925	-0.392892	-1.78904	1.78904	0.558959	0.92478	0.289918	0.347295	0.322799	1.88479	14.88
2004	Jiangxi	0.3558	42.34	1054.92	491.056	79.0778	324.982	143.135	672.7	382.3	328.6	162.4	61.4	17.7	173.8	151.2	99.6	43.5	7.09821	3456.7	4283.57	124	42828	5182.8	1842	20	66273	111.054	32.6998	22.1849	11.854	1.62014	4.605	184.018	5.21503	0.191753	-0.684011	-0.287448	-0.405643	-0.383417	-1.76052	1.76052	0.568014	0.941873	0.260034	0.35411	0.310667	1.86668	16.6706
2005	Jiangxi	0.371	45.68	1142.99	510.471	87.3713	365.096	162.562	727.4	415.6	341.6	168.9	67.8	19.6	195.1	170	113.1	49.4	6.71578	4056.76	4311.24	129	45010	5251.4	1831	19.9	75305	115.532	37.1562	23.3152	11.7947	1.64159	4.5775	194.018	5.26795	0.189827	-0.674561	-0.291413	-0.408527	-0.395196	-1.7697	1.7697	0.565069	0.903267	0.264423	0.366583	0.32562	1.85989	17.4912
2006	Jiangxi	0.3868	56.55	1225.27	557.194	104.605	344.046	164.311	786.1	442.2	372.7	184.2	81.3	23.3	196.5	171.7	124.6	54	6.92874	4670.53	4339.13	133	40854	5280.9	1836	24.4	75955	119.115	37.477	21.1624	14.4619	1.65081	4.59	198.457	5.29057	0.189016	-0.678833	-0.316769	-0.394528	-0.381558	-1.77169	1.77169	0.564434	0.920118	0.297889	0.321348	0.309428	1.84878	55.1157
2007	Jiangxi	0.398	103.57	1426.93	621.26	126.457	435.579	182.201	906	521	415	206	98	29	232	203	127	55	7.46562	5500.25	4368.41	133	38071	5245.1	1840	22.3	88833	119.115	43.8311	19.7208	13.2172	1.63962	4.6	202.124	5.30888	0.188364	-0.666976	-0.322676	-0.402979	-0.369657	-1.76229	1.76229	0.567444	0.877103	0.299481	0.348863	0.294841	1.82029	61.4361
2008	Jiangxi	0.4136	147.02	1680.5	694.324	150.765	556.014	211.598	1060	620	463	231	116	34	296	260	147	64	7.35326	6480.33	4400.1	133	41645	5330.9	1841	23.8	96662	119.115	47.694	21.5721	14.1063	1.66644	4.6025	208.756	5.34117	0.187225	-0.652478	-0.326413	-0.408857	-0.365616	-1.75336	1.75336	0.570332	0.82812	0.306085	0.376674	0.289208	1.80009	67.7973
2009	Jiangxi	0.4318	203.41	1733.82	729.722	161.785	541.495	231.18	1098.4	635.4	492.8	237	124.9	36.9	281.6	259.8	160.8	70.4	7.62723	7655.18	4432.16	136	43719	5376.4	1840	25.1	97593	121.802	48.1534	22.6464	14.8768	1.68066	4.6	213.759	5.36485	0.186399	-0.672332	-0.335091	-0.388619	-0.378787	-1.77483	1.77483	0.563434	0.875136	0.315842	0.338519	0.304551	1.83405	69.6388
2010	Jiangxi	0.4406	232.34	1900.58	801.364	186.795	584.05	255.581	1207	693.6	534.5	266.8	145	41.8	307.1	277	179.8	75.8	7.65466	9451.26	4462.25	138	45491	5457.7	1852	24.9	106530	123.593	52.563	23.5643	14.7582	1.70608	4.63	220.814	5.39732	0.185277	-0.657099	-0.350255	-0.394293	-0.38596	-1.78761	1.78761	0.559407	0.844704	0.340934	0.340693	0.318979	1.84531	72.7939
2011	Jiangxi	0.457	287.99	2207.27	917.821	206.105	734.339	272.202	1391.1	816.2	611.7	306.1	159.8	46.3	385.8	348.5	190.9	81.3	10.4422	11702.8	4488.44	141	47710	5486.8	1868	26.3	99537	126.28	49.1125	24.7138	15.588	1.71517	4.67	222.079	5.40303	0.185081	-0.652767	-0.337077	-0.399969	-0.363374	-1.75319	1.75319	0.57039	0.830957	0.322277	0.3683	0.289569	1.8111	76.7976
2012	Jiangxi	0.4751	384.77	2399.26	1003.21	228.911	752.677	333.058	1520.2	879	667	336.2	177.5	51.4	397.3	355.4	233.2	99.9	7.88595	12948.9	4503.93	141	50275	5524.9	1907	27.6	100413	126.28	49.5448	26.0424	16.3585	1.72708	4.7675	224.72	5.41486	0.184677	-0.651049	-0.342415	-0.398643	-0.391787	-1.78389	1.78389	0.560572	0.829548	0.329477	0.350698	0.324045	1.83377	81.4054
2013	Jiangxi	0.4887	438.54	2578.35	1072.8	252.671	796.438	370.151	1636.5	941.9	714.8	358	195.9	56.8	418.8	377.7	259	111.1	8.15442	14410.2	4522.15	142	51401	5552.6	1996	29.3	99922	127.175	49.3025	26.6257	17.3661	1.73574	4.99	227.195	5.42581	0.184304	-0.652559	-0.348956	-0.394782	-0.400161	-1.79646	1.79646	0.556651	0.830767	0.337986	0.342507	0.334674	1.84593	86.2897
2014	Jiangxi	0.5022	500.15	2726.54	1144.08	274.18	814.882	400.652	1735.3	991.2	762.3	381.8	212.5	61.6	428.5	386.4	280.4	120.3	7.94078	15714.6	4542.16	143	53122	5570.5	2002	28.7	94764	128.071	46.7575	27.5172	17.0105	1.74134	5.005	226.102	5.42099	0.184468	-0.654538	-0.355508	-0.391868	-0.406146	-1.80806	1.80806	0.553079	0.837791	0.346899	0.331434	0.342506	1.85863	92.7394
2015	Jiangxi	0.5162	557.3	2859.1	1326.9	293.685	719.835	419.989	1827.8	1031.3	869.1	457.8	220.3	73.4	389.7	330.1	293.9	126.1	7.78822	16723.8	4565.63	144	53977	5579.1	2028	28.8	93873	128.966	46.3179	27.9601	17.0698	1.74403	5.07	227.128	5.42551	0.184314	-0.653768	-0.346659	-0.38904	-0.406048	-1.79551	1.79551	0.556943	0.881055	0.308298	0.297227	0.342368	1.82895	98.6926
2016	Jiangxi	0.531	580.9	3130.29	1446.89	324.614	788.607	458.856	1962.4	1167.9	933.8	513.1	233.9	90.7	422.8	365.8	314	144.9	7.71503	18499	4592	142	52757	5668.9	2037	27.8	92188	127.175	45.4865	27.3281	16.4771	1.7721	5.0925	223.332	5.40866	0.184889	-0.633475	-0.333251	-0.383793	-0.394828	-1.74535	1.74535	0.572952	0.841204	0.267427	0.291184	0.317653	1.71747	111.33
2017	Jiangxi	0.546	607.71	3069.01	1489.29	296.489	709.676	453.064	1898.5	1170.5	960.5	528.8	204.3	92.2	376.2	333.5	294.3	158.8	7.8522	20006.3	4622	135	53509	5638.5	2039	29.6	87737	120.906	43.2903	27.7177	17.5439	1.76259	5.0975	216.318	5.37675	0.185986	-0.640504	-0.302645	-0.366464	-0.373497	-1.68311	1.68311	0.594138	0.881429	0.214066	0.260847	0.273591	1.62993	120.487
2018	Jiangxi	0.5602	599.41	3148.6	1549.2	319.6	672.2	473.9	1947.5	1201.1	993.1	556.1	220.2	99.3	356.2	315.9	307.7	166.2	7.90977	20006.3	4648	123	52218	5555.8	2032	30.9	77183	110.159	38.0829	27.0489	18.3144	1.73674	5.08	200.422	5.30042	0.188664	-0.634275	-0.313046	-0.355298	-0.377731	-1.68035	1.68035	0.595114	0.878679	0.225091	0.240727	0.278654	1.62315	133.7
2000	Shandong	0.267756	41.19	2294.35	1300.44	47.62	599.17	347.12	1268.5	1025.8	760.6	539.8	33.5	14.1	265.1	334	209.3	137.8	6.41283	8337.47	8997	423	225120	11147.3	4825	157.1	140301	378.839	69.2259	116.612	93.1132	3.48465	12.0625	673.337	6.51225	0.153557	-0.516161	-0.098387	-0.290301	-0.348958	-1.25381	1.25381	0.797571	0.798646	0.0493123	0.207278	0.229795	1.28503	0
2001	Shandong	0.278398	47.89	2453.96	1401.34	47.22	654.71	350.69	1359.5	1094.5	824.2	577.2	33.2	14	291.4	363.3	210.8	139.9	6.79987	9195.04	9041	429	257711	11266.1	4836	161.5	145000	384.212	71.5444	133.494	95.7211	3.52178	12.09	700.584	6.55191	0.152627	-0.523369	-0.0926353	-0.293673	-0.336625	-1.2463	1.2463	0.802374	0.815422	0.0456319	0.213996	0.215332	1.29038	5.68e-14
2002	Shandong	0.290024	55.79	2526.05	1420.88	48.25	698.44	358.48	1390	1136	832.4	588.5	33.9	14.4	309	389.4	214.7	143.8	6.98612	10275.5	9082	434	292175	11047.8	4797	169.1	163739	388.69	80.7905	151.347	100.226	3.45354	11.9925	736.499	6.60191	0.151471	-0.518682	-0.0919559	-0.291508	-0.333973	-1.23612	1.23612	0.808984	0.795612	0.0449669	0.219407	0.211883	1.27187	0
2003	Shandong	0.310466	61.81	2902.45	1599.32	53.7	831.34	370.04	1509	1393.4	894.6	704.7	37.6	16.1	328.2	503.1	220.3	149.8	6.77923	12078.1	9125	433	305676	10885.3	4761	172.2	170856	387.795	84.3021	158.34	102.063	3.40274	11.9025	747.805	6.61714	0.151123	-0.459874	-0.0895123	-0.23576	-0.311768	-1.09692	1.09692	0.911648	0.699512	0.0432087	0.186852	0.187494	1.11707	48.05
2004	Shandong	0.32146	73.11	3453.91	1891.73	59.49	1022.84	426.09	1811.2	1642.7	1070.8	820.9	42	17.5	410.7	612.1	255.5	170.6	6.89753	15021.8	9180	451	327160	10638.6	4767	167.6	153900	403.916	75.9358	169.469	99.3365	3.32563	11.9175	763.9	6.63844	0.150638	-0.475286	-0.0850333	-0.24221	-0.307981	-1.11051	1.11051	0.900486	0.714441	0.0413375	0.198701	0.184758	1.13924	53.76
2005	Shandong	0.34029	89.58	3741.81	2033.95	57.57	1125.04	465.52	1963.5	1778.3	1155.4	878.6	40.6	16.9	452.5	672.5	279.3	186.2	6.8545	18516.9	9248	468	331646	10736.1	4790	187.4	155609	419.141	76.779	171.793	111.072	3.3561	11.975	794.115	6.67723	0.149763	-0.480227	-0.0777093	-0.242199	-0.309736	-1.10987	1.10987	0.901006	0.714825	0.0369619	0.202308	0.186616	1.14071	59.73
2006	Shandong	0.346761	108.38	4058.62	2283.29	65.48	1025.37	522.94	2138.9	1917.7	1261	960.3	46.2	19.3	466.6	693.8	322.4	215.3	7.28	22077.4	9309	490	343524	10754.1	4818	192.5	171324	438.844	84.533	177.945	114.095	3.36173	12.045	830.824	6.72242	0.148756	-0.476864	-0.0806634	-0.247354	-0.316047	-1.12093	1.12093	0.892117	0.738739	0.0386202	0.169907	0.192941	1.14021	161.54
2007	Shandong	0.36682	163.01	4766.23	2604.07	81.98	1313	580.35	2536	2231	1502	1102	58	24	532	782	356	225	7.41277	25965.9	9367	500	341192	10724.4	4837	193.8	165721	447.8	81.7684	176.738	114.865	3.35245	12.0925	836.616	6.72936	0.148602	-0.499454	-0.0850587	-0.249042	-0.312262	-1.14582	1.14582	0.87274	0.744674	0.0415671	0.187411	0.192656	1.16631	186.83
2008	Shandong	0.375066	235.3	5612.96	2895.68	102.24	1704.9	686.28	3003	2610	1697	1198	72	30	702	1003	422	264	7.4793	31072.1	9417	476	321250	10764	4857	182.7	173461	426.306	85.5874	166.407	108.286	3.36483	12.1425	802.094	6.68723	0.149539	-0.521085	-0.088907	-0.253551	-0.3143	-1.17784	1.17784	0.849009	0.730775	0.043716	0.21259	0.195442	1.18252	223.86
2009	Shandong	0.4832	369.35	6003.09	3223.99	101.265	1683.83	747.416	3226.6	2776.4	1883.4	1340.6	71.3	30	691.1	992.7	459.8	287.6	7.51518	33896.7	9470.3	473	313844	10778.4	4897	179.2	169043	423.619	83.4075	162.571	106.212	3.36933	12.2425	791.421	6.67383	0.149839	-0.516441	-0.0834668	-0.254985	-0.317816	-1.17271	1.17271	0.852727	0.754505	0.0400916	0.195275	0.199053	1.18892	246.585
2010	Shandong	0.497	465.98	6650.94	3670.07	86.5302	1774.46	847.369	3588.3	3062.7	2146.6	1523.5	60.7	25.8	727	1047.4	521.4	326	7.59962	39169.9	9587.87	475	322965	10818.2	4955	186.6	164924	425.41	81.3752	167.296	110.598	3.38177	12.3875	800.448	6.68517	0.149585	-0.517281	-0.0676218	-0.255092	-0.322336	-1.16233	1.16233	0.86034	0.777499	0.0306093	0.185185	0.203771	1.19706	272.515
2011	Shandong	0.5095	564	7409.75	3843.62	99.955	2171.92	999.109	3973.8	3435.9	2255	1588.6	70.1	29.8	891	1280.9	614.3	384.8	10.0695	45361.8	9637.27	474	318317	10865.4	4987	185.2	164812	424.514	81.3199	164.888	109.768	3.39652	12.4675	796.355	6.68004	0.1497	-0.522189	-0.0696235	-0.253314	-0.333243	-1.17837	1.17837	0.84863	0.736325	0.0317324	0.203894	0.215256	1.18721	295.137
2012	Shandong	0.5243	673.82	7945.76	3960.62	107.01	2285.92	1267.07	4281.7	3664	2329.9	1630.7	75.5	31.5	946.7	1339.2	771.2	495.8	7.6957	50013.2	9684.87	476	318055	10867	5058	179.6	161955	426.306	79.9102	164.752	106.449	3.39702	12.645	793.459	6.6764	0.149781	-0.524902	-0.0697836	-0.258641	-0.363214	-1.21654	1.21654	0.822003	0.712183	0.0322793	0.203373	0.248042	1.19588	325.135
2013	Shandong	0.5375	748.14	8749.99	4509.88	120.303	2358.99	1397.42	4742.6	4007.4	2649	1860.9	84.7	35.6	975.1	1383.9	857.1	540.3	7.72041	55230.3	9733.39	473	318727	10976.4	4729	174.6	158384	423.619	78.1483	165.101	103.485	3.43122	11.8225	785.607	6.66646	0.150005	-0.523613	-0.0708561	-0.259003	-0.36666	-1.22013	1.22013	0.819584	0.733696	0.0327117	0.18996	0.253346	1.20972	363.402
2014	Shandong	0.5501	772.84	9198.26	4765.78	131.525	2418.3	1481.75	4992.9	4205.4	2799.3	1966.4	92.5	39	997.7	1420.6	908.8	572.9	7.84109	59426.6	9789.43	468	305168	11037.9	4902	168.3	156350	419.141	77.1446	158.077	99.7514	3.45045	12.255	769.819	6.64616	0.150463	-0.523671	-0.0730849	-0.258325	-0.368446	-1.22353	1.22353	0.817309	0.737575	0.0339141	0.184643	0.25554	1.21167	400.904
2015	Shandong	0.5701	964.42	9549.63	4929.85	139.908	2523.24	1524.74	5182.9	4366.7	2900.8	2029	98.4	41.5	1043.7	1479.6	936.2	588.6	7.6549	63002.3	9847.16	463	301575	11026.5	4964	165.8	151004	414.663	74.5069	156.216	98.2697	3.44688	12.41	759.512	6.63268	0.150769	-0.525856	-0.074522	-0.259457	-0.367031	-1.22687	1.22687	0.815085	0.738046	0.0347378	0.186382	0.253956	1.21312	431.891
2016	Shandong	0.5902	943.44	9325.89	4641.35	147.476	2540.82	1485.58	5171.1	4154.8	2834.9	1806.5	103.7	43.7	1061.9	1478.9	928.7	556.9	7.76776	68024.5	9947	456	297961	11278.6	5161	162.5	148640	408.394	73.3405	154.344	96.3137	3.52569	12.9025	748.82	6.6185	0.151092	-0.571543	-0.0792427	-0.264021	-0.37409	-1.2889	1.2889	0.775857	0.781005	0.0375257	0.195627	0.265647	1.2798	510.663
2017	Shandong	0.6058	953.59	9140.36	4403.23	165.095	2501.37	1475.96	5114.7	4025.7	2755.7	1647.6	116	49.1	1041	1460.4	920.1	555.9	7.71331	72634.1	10005.8	440	287098	11107.8	5191	157.7	140670	394.064	69.408	148.717	93.4688	3.4723	12.9775	722.107	6.58217	0.151925	-0.599622	-0.0880289	-0.261986	-0.375804	-1.32544	1.32544	0.754466	0.805728	0.0426723	0.195071	0.26727	1.31074	594.703
2018	Shandong	0.6118	998.5	9397.4	4678.3	181.6	2432.7	1425.9	5272.5	4124.9	2907.4	1770.9	130.4	51.3	1039.6	1393.1	873.2	552.7	7.63252	72634.1	10047	420	276935	11076.8	5236	147.5	129882	376.152	64.0851	143.452	87.4232	3.46261	13.09	687.665	6.5333	0.153062	-0.594044	-0.09429	-0.274074	-0.355508	-1.31792	1.31792	0.758773	0.817318	0.0491211	0.193181	0.239721	1.29934	678.9
2000	Henan	0.232	26.21	1981.54	1264.29	56.18	641.56	19.51	1157.2	824.3	749.1	515.2	41.6	14.6	352.9	288.7	13.7	5.9	6.70374	5052.99	9488	419	91901	13136.9	4725	79.6	95513	375.256	47.1271	47.6047	47.1789	4.1066	11.8125	533.086	6.27868	0.159269	-0.525536	-0.130705	-0.430134	-0.0537895	-1.14017	1.14017	0.877066	0.927701	0.0807829	0.395767	0.0228625	1.42711	1.03e-13
2001	Henan	0.2443	29.11	2102.79	1331.55	57	693.81	20.43	1234.3	868.5	798.7	532.8	40.4	16.6	381.4	312.4	13.8	6.6	7.39129	5533.01	9555	442	94092	13127.7	4766	83.5	98463	395.855	48.5826	48.7396	49.4905	4.10372	11.915	558.687	6.32559	0.158088	-0.545693	-0.12191	-0.431699	-0.0521888	-1.15149	1.15149	0.86844	0.949251	0.0659709	0.402823	0.0203146	1.43836	6.39e-14
2002	Henan	0.257984	34.72	2192.02	1215.22	64.42	773.57	21.31	1288.4	906.5	816.2	544.1	43.3	17.2	412.9	337.8	16	7.4	7.56601	6035.48	9613	469	98610	13359.8	4802	85.1	101981	420.036	50.3184	51.08	50.4388	4.17627	12.005	588.055	6.37682	0.156818	-0.551847	-0.13079	-0.438416	-0.0525406	-1.17359	1.17359	0.852083	0.831626	0.0739836	0.43136	0.0210197	1.35799	117.5
2003	Henan	0.27206	36.09	2193.09	1137.74	69.11	835.93	23.31	1239.7	953.4	673.5	464.2	42.2	27	466.4	369.5	16.5	6.8	7.32273	6867.7	9667	468	98809	13684.4	4792	84.6	98679	419.141	48.6892	51.1831	50.1424	4.27774	11.98	585.413	6.37232	0.156929	-0.533538	-0.123024	-0.456413	-0.0577212	-1.1707	1.1707	0.854193	0.752695	0.0492531	0.481125	0.0257906	1.30886	127
2004	Henan	0.289081	54.06	2963.92	1602.88	75.85	1117.23	27.96	1692.8	1271.1	956.9	646	46.3	29.6	624.5	492.7	19.9	8.1	7.53548	8553.79	9717	493	101631	13789.7	4829	86.9	101150	441.531	49.9084	52.6449	51.5056	4.31066	12.0725	611.973	6.41669	0.155844	-0.544913	-0.105253	-0.457123	-0.0524722	-1.15976	1.15976	0.862246	0.801067	0.0400293	0.477778	0.023176	1.34205	140
2005	Henan	0.306511	64.14	3309.7	1790.37	83.92	1251.65	35.26	1892	1417.7	1068.9	721.5	51.2	32.7	699.7	552	24.3	10.9	7.33455	10587.4	9768	518	108427	13922.7	4864	89.8	105056	463.921	51.8357	56.1652	53.2245	4.35224	12.16	641.658	6.46406	0.154702	-0.544997	-0.104545	-0.457404	-0.056928	-1.16387	1.16387	0.8592	0.80141	0.0397008	0.479366	0.0237505	1.34423	148.5
2006	Henan	0.324745	76.01	3348.94	2011.09	94.92	1067.85	29.38	2049.9	1539.8	1188	808.2	57.7	37.2	723.9	575.2	30.3	13.7	7.48757	12362.8	9820	540	118414	13995.5	4919	93	111602	483.624	55.0655	61.3385	55.1211	4.37499	12.2975	671.822	6.50999	0.15361	-0.537572	-0.113439	-0.437776	-0.0485128	-1.1373	1.1373	0.879276	0.882718	0.0439626	0.401294	0.0194029	1.34738	145.7
2007	Henan	0.343399	152.51	3879.93	2254.52	104.85	1326.09	44.47	2218	1662	1337	917	64	41	737	589	30	14	7.66151	15012.5	9869	570	126619	14087.8	4956	96.4	117992	510.492	58.2184	65.5886	57.1363	4.40385	12.39	708.229	6.56277	0.152375	-0.534561	-0.109618	-0.443545	-0.0599542	-1.14768	1.14768	0.871324	0.847212	0.0421833	0.427663	0.0245605	1.34162	150
2008	Henan	0.360254	209.59	4669.54	2561.1	122.89	1761.18	59	2659	2011	1515	1047	74	49	975	786	40	19	7.74244	18407.8	9918	602	130736	14147.4	4989	99.2	119128	539.151	58.779	67.7212	58.7958	4.42248	12.4725	741.342	6.60846	0.151321	-0.532076	-0.106579	-0.449035	-0.0646375	-1.15233	1.15233	0.867809	0.793631	0.0397446	0.467855	0.0266002	1.32783	165.37
2009	Henan	0.377	361.6	4871.51	2833.27	134.088	1654.29	64.9436	2769	2102.5	1670.2	1163	80.8	53.3	913.1	741.1	44.2	20.7	7.79577	19480.5	9487.05	629	141354	14181.4	5033	104.2	121409	563.332	59.9044	73.2214	61.7593	4.43311	12.5825	775.233	6.65316	0.150304	-0.525716	-0.110339	-0.437637	-0.0676728	-1.14136	1.14136	0.876144	0.835243	0.0417262	0.418399	0.0284659	1.32383	184.92
2010	Henan	0.385	399.19	5734.2	3540.83	115.286	1805.89	71.2267	3258.1	2476.1	2080.8	1460	69.5	45.8	993.8	812.1	48.4	22.9	7.80317	23092.4	9405.47	655	146979	14248.7	5081	107.9	124867	586.618	61.6106	76.1351	63.9523	4.45414	12.7025	805.473	6.69143	0.149445	-0.516473	-0.0869304	-0.427461	-0.0638049	-1.09467	1.09467	0.913517	0.880055	0.0305086	0.385398	0.0262531	1.32221	200.962
2011	Henan	0.4057	480.48	6218.64	3599.9	127.32	2198.38	72.5467	3512.2	2706.4	2108.8	1491.1	76.5	50.8	1206	992.4	49.1	23.4	10.3485	26931	9388.24	674	151616	14258.6	5150	111.1	128747	603.634	63.5251	78.5371	65.849	4.45724	12.875	828.878	6.72007	0.148808	-0.517092	-0.0879971	-0.436509	-0.0605723	-1.10217	1.10217	0.907301	0.818698	0.0308319	0.429603	0.0244787	1.30361	220.495
2012	Henan	0.4243	551.73	6679.04	3958.95	140.853	2255.61	86.4008	3769.5	2909.5	2315.8	1643.1	84.9	55.9	1233.5	1022.1	58.3	28.1	7.79045	29599.3	9406.2	684	155169	14262.2	5206	112.3	128289	612.59	63.2991	80.3775	66.5602	4.45836	13.015	840.301	6.73376	0.148505	-0.513413	-0.0901954	-0.430096	-0.0656839	-1.09939	1.09939	0.909596	0.835416	0.0320294	0.407563	0.026839	1.30185	237.231
2013	Henan	0.438	629.85	7198.08	4202.3	152.347	2486.28	93.5163	4059	3139.1	2458.1	1744.1	91.9	60.5	1359.6	1126.7	63.1	30.4	7.86561	32191.3	9413.35	696	167794	14323.5	4969	113.4	130058	623.338	64.1719	86.9173	67.2122	4.47753	12.4225	858.539	6.75523	0.148033	-0.514529	-0.0904479	-0.43208	-0.0659168	-1.10297	1.10297	0.906639	0.822807	0.0321498	0.416808	0.0269666	1.29873	263.639
2014	Henan	0.452	661.94	7549.11	4491.95	152.401	2505.2	105.103	4261.7	3287.4	2627.4	1864.5	91.9	60.5	1369.8	1135.4	70.9	34.2	7.9312	34938.2	9436	706	163477	14378.3	5101	116	129866	632.294	64.0772	84.6811	68.7532	4.49466	12.7525	867.052	6.7651	0.147817	-0.513002	-0.0872267	-0.428337	-0.0696585	-1.09823	1.09823	0.910561	0.8385	0.0306657	0.400363	0.0288628	1.29839	294.459
2015	Henan	0.4685	791.63	7641.27	4610.71	134.28	2445.3	123.611	4348.4	3292.9	2704.7	1906	84.4	49.9	1337	1108.3	83.4	40.2	7.85618	37002.2	9480	716	162001	14425	5211	114.7	128748	641.25	63.5256	83.9165	67.9827	4.50925	13.0275	874.211	6.77332	0.147638	-0.516004	-0.0802548	-0.424655	-0.0785214	-1.09943	1.09943	0.909558	0.856246	0.0297227	0.386047	0.0335607	1.30558	327.367
2016	Henan	0.485	807.06	7799.67	4577.16	121.283	2611.33	128.316	4440	3359.7	2693.5	1883.6	79.1	42.2	1427.9	1183.4	85.7	42.6	7.74662	40471.8	9532	715	163149	14902.7	5243	112.4	127107	640.354	62.7159	84.5112	66.6195	4.65858	13.1075	871.967	6.77075	0.147694	-0.522675	-0.0745143	-0.429225	-0.0790715	-1.10549	1.10549	0.90458	0.839166	0.0291465	0.403972	0.0330961	1.30538	361.585
2017	Henan	0.5016	916.81	7562.53	4552.68	128.879	2368.92	107.786	4310.5	3252	2665.7	1887	84.4	44.5	1316	1052.9	73.1	34.6	7.93031	44552.8	9559.13	707	157298	14732.5	5274	108.8	120713	633.189	59.561	81.4804	64.4858	4.60538	13.185	856.507	6.75286	0.148085	-0.513491	-0.0803036	-0.433474	-0.0712461	-1.09851	1.09851	0.91032	0.850432	0.0323219	0.391519	0.0301119	1.30438	404.259
2018	Henan	0.5171	1001.08	7757.9	4973.7	129	2067.7	122.7	4500.5	3257.4	2917.7	2056	74.4	54.6	1237.9	829.8	80.4	42.3	8.02903	44552.8	9605	693	152838	14783.4	5289	103.9	113603	620.651	56.0529	79.1701	61.5815	4.62129	13.2225	835.299	6.72779	0.148637	-0.509417	-0.0732652	-0.459031	-0.0757427	-1.11746	1.11746	0.894889	0.909815	0.0226582	0.397608	0.0300619	1.36014	464.8
2000	Hubei	0.404732	21.84	1125.64	615.74	40.24	338.77	130.89	684.1	441.5	380.2	235.5	26.1	14.1	194.8	144	83	47.9	6.45294	3545.39	5960	247	51420	7584.1	2073	42.3	115414	221.213	56.9464	26.6356	25.0712	2.37079	5.1825	337.42	5.82133	0.171782	-0.592015	-0.1411	-0.452323	-0.314129	-1.49957	1.49957	0.666859	0.883119	0.0661729	0.407129	0.201488	1.55791	1.14e-13
2001	Hubei	0.386388	24.32	1172.82	658.26	27.11	352.63	134.82	711.2	461.6	408.5	249.7	16.6	10.5	200.4	152.2	85.6	49.2	6.83992	3880.53	5974.56	245	53526	7489	2028	42.2	109708	219.422	54.131	27.7265	25.0119	2.34106	5.07	333.702	5.81025	0.17211	-0.600438	-0.0976686	-0.444047	-0.312331	-1.45449	1.45449	0.687529	0.918205	0.0365441	0.395887	0.200001	1.55064	0
2002	Hubei	0.392164	33.28	1203.3	671.2	28.33	354.84	148.93	734.3	469	417.1	254.1	17.2	11.1	201.4	153.4	98.5	50.5	6.21614	4212.82	5987.8	257	52443	7355	2006	41.1	106260	230.169	52.4297	27.1655	24.36	2.29917	5.015	341.439	5.83317	0.171433	-0.602063	-0.0985738	-0.440387	-0.341282	-1.48231	1.48231	0.674625	0.915616	0.036482	0.387162	0.241409	1.58067	0
2003	Hubei	0.397837	28.36	1342.09	733.36	34.78	383.71	170.43	808.6	533.5	451.5	281.9	20.5	14.3	217.4	166.3	109	61.4	6.74591	4757.45	6001.7	270	67621	7138.3	2044	39.3	99856	241.812	49.27	35.0277	23.2931	2.23143	5.11	356.744	5.87702	0.170154	-0.587616	-0.103999	-0.434587	-0.334944	-1.46115	1.46115	0.684394	0.875182	0.0371506	0.373756	0.225436	1.51152	19.81
2004	Hubei	0.403467	53.87	1695.44	921.59	31.78	514.4	205.68	1031.1	664.4	564	357.6	18.4	13.4	305.6	208.9	131.9	73.8	6.88803	5633.24	6016.1	282	55099	7155.9	2071	41.1	112596	252.559	55.556	28.5413	24.36	2.23693	5.1775	368.431	5.90925	0.169226	-0.57903	-0.0804876	-0.477287	-0.326341	-1.46315	1.46315	0.683459	0.857308	0.0257386	0.443847	0.216819	1.54371	21.99
2005	Hubei	0.409003	57.46	1775.58	932.15	37.3	545.4	236.5	1081.2	694.4	571.9	360.3	20.5	16.8	324.2	221.2	152.3	84.2	6.80222	6520.14	6031	286	54622	7279.4	2065	41.3	110172	256.142	54.36	28.2942	24.4785	2.27554	5.1625	370.712	5.91543	0.169049	-0.58085	-0.08533	-0.479997	-0.347454	-1.49363	1.49363	0.66951	0.8333	0.0256338	0.450197	0.240923	1.55005	24.23
2006	Hubei	0.412149	70.45	1842.2	995.46	40.5	487.09	221.42	1140.4	730.6	625	393.8	23.3	17.2	311.4	212.4	165.9	94	7.06905	7581.32	6050	292	55830	6900.6	2057	42.4	131744	261.515	65.0038	28.9199	25.1305	2.15713	5.1425	387.869	5.96067	0.167766	-0.582199	-0.0905975	-0.452895	-0.322929	-1.44862	1.44862	0.690312	0.857613	0.0297814	0.387647	0.212128	1.48717	97.73
2007	Hubei	0.415931	127.57	2296.84	1152.09	41.86	686.19	310.83	1378	919	720	432	25	17	404	282	192	119	7.22627	9230.68	6070	300	58421	7030	2095	48.2	135561	268.68	66.8872	30.2621	28.5681	2.19758	5.2375	401.832	5.99604	0.166777	-0.60231	-0.0800193	-0.46834	-0.335402	-1.48607	1.48607	0.672915	0.835996	0.0268015	0.428002	0.218347	1.50915	105.87
2008	Hubei	0.422432	176.7	2940.47	1395.76	49.69	1008.65	372.98	1780	1160	878	518	30	20	600	409	233	140	7.30526	11330.4	6110.8	328	59135	7298.3	2330	52.5	138428	293.757	68.3018	30.6319	31.1167	2.28145	5.825	431.914	6.06823	0.164793	-0.604164	-0.0758071	-0.498472	-0.32652	-1.50496	1.50496	0.664468	0.804561	0.025348	0.503213	0.211104	1.54422	113.39
2009	Hubei	0.46	254.92	2985.19	1511.49	57.6663	881.781	413.141	1795.9	1189.3	938.3	573.1	34.1	23.6	523.6	358.2	258.2	154.9	7.34955	12961.1	5720	340	61300	7527.5	2350	53.5	138902	304.504	68.5356	31.7534	31.7095	2.3531	5.875	444.731	6.09747	0.164002	-0.594217	-0.0833509	-0.472354	-0.344412	-1.49433	1.49433	0.669195	0.828979	0.0279121	0.43178	0.230691	1.51936	121.117
2010	Hubei	0.497	305.44	3501.99	1921.67	65.3701	925.043	458.58	2147	1355	1244.7	676.9	37.6	27.8	539.9	385.2	283.6	175	7.77288	15967.6	5727.91	351	63768	7997.6	2380	58.3	139969	314.356	69.0621	33.0318	34.5544	2.50005	5.95	459.454	6.13004	0.163131	-0.663567	-0.0799486	-0.440828	-0.329431	-1.51377	1.51377	0.660601	1.00903	0.0252468	0.370232	0.212211	1.61672	131.331
2011	Hubei	0.5183	376.23	4252.9	2299.3	86.1	1205.8	508.8	2607.4	1645.5	1495.9	803.4	44.4	41.7	704.1	501.7	313.6	195.2	10.7335	19632.3	5758	355	65044	8009.6	2456	61.8	139524	317.938	68.8425	33.6928	36.6289	2.5038	6.14	465.746	6.14364	0.16277	-0.668574	-0.0802226	-0.453462	-0.310742	-1.513	1.513	0.660939	1.00666	0.0215558	0.397906	0.192202	1.61832	152.9
2012	Hubei	0.535	419.02	4732.12	2488.06	100.054	1334.04	626.229	2848.8	1883.3	1594.8	893.2	50.6	49.4	765.7	568.3	379.5	246.7	7.76697	22250.5	5779	355	65044	8078.9	2549	61.8	139524	317.938	68.8425	33.6928	36.6289	2.52546	6.3725	466	6.14419	0.162755	-0.642801	-0.0820462	-0.440996	-0.324632	-1.49047	1.49047	0.670927	0.938779	0.0216573	0.379836	0.203573	1.54384	183.727
2013	Hubei	0.5451	465.34	5160.56	2678.08	122.008	1395.39	748.395	3098.2	2062.4	1710.3	967.8	58.1	63.9	799.3	596.1	462.6	285.8	7.81463	24791.8	5799	352	66310	8106.2	2791	65.7	127152	315.251	62.7381	34.3486	38.9404	2.534	6.9775	460.79	6.13294	0.163054	-0.635894	-0.0862841	-0.432957	-0.349857	-1.50499	1.50499	0.664456	0.917091	0.0214964	0.362568	0.234735	1.53589	216.692
2014	Hubei	0.5567	483.8	5452.84	2761.67	157.035	1427.7	844.162	3256	2196.8	1773	988.7	71	86	821	606.7	512	332.2	7.67238	27379.2	5816	348	69186	8112.3	2855	67.3	126099	311.669	62.2185	35.8383	39.8887	2.53591	7.1375	459.288	6.12968	0.163141	-0.640343	-0.0966414	-0.430067	-0.355778	-1.52283	1.52283	0.656673	0.908226	0.0237757	0.354311	0.238602	1.52491	262.264
2015	Hubei	0.5685	616.57	5728.56	2780.37	180.596	1503.34	922.772	3417.3	2311.2	1795.5	984.8	92.6	88	875	628.3	546.7	376.1	7.72831	29550.2	5851.5	334	71321	7952.4	2899	65.6	120685	299.13	59.5472	36.9443	38.8811	2.48592	7.2475	444.236	6.09636	0.164032	-0.642354	-0.110589	-0.437989	-0.354363	-1.5453	1.5453	0.647125	0.884901	0.0331736	0.365471	0.23415	1.5177	341.479
2016	Hubei	0.581	704.59	6278.35	2921.27	203.434	1715.18	1030.01	3780.8	2497.6	1942.2	979	102.3	101.1	1005.3	709.9	609.4	420.6	7.70908	32665.4	5885	328	67306	7908.5	2906	65.9	117401	293.757	57.9268	34.8645	39.0589	2.4722	7.265	435.344	6.07614	0.164578	-0.674736	-0.111507	-0.449536	-0.35737	-1.59315	1.59315	0.627687	0.923076	0.0327871	0.386869	0.237699	1.58043	408.459
2017	Hubei	0.593	714.73	6129.72	2962.49	213.263	1478.1	1089.08	3690.3	2439.4	1962.1	1000.4	117.6	95.7	785.3	692.8	664	425.1	7.63902	35478.1	5902	318	65876	7956.1	2919	66.3	109588	284.801	54.0718	34.1238	39.296	2.48708	7.2975	422.077	6.04519	0.165421	-0.676974	-0.124013	-0.373211	-0.386219	-1.56042	1.56042	0.640854	0.947903	0.0427533	0.273332	0.277521	1.54151	386.786
2018	Hubei	0.603	785.55	6207.8	3033.8	235.2	1386.5	1106	3733.6	2474.2	2008.9	1024.9	128.6	106.6	736.2	650.3	673.8	432.2	7.9123	35478.1	5917	296	63554	7952.9	2932	65.1	103317	265.098	50.9776	32.921	38.5848	2.48608	7.33	397.397	5.98494	0.167086	-0.678807	-0.13112	-0.362514	-0.386454	-1.55889	1.55889	0.64148	0.957913	0.0457071	0.252851	0.277756	1.53423	446.3
2000	Hunan	0.2975	22.15	1251.89	633.84	51.01	486.13	80.91	769.9	451.8	437.3	196.5	38	13	238	217.9	56.5	24.4	6.74304	3551.49	6562.05	182	40446	8002.1	2677	22.4	85611	162.999	42.2413	20.951	13.2765	2.50146	6.6925	248.662	5.51609	0.181288	-0.749622	-0.17411	-0.401585	-0.231294	-1.55661	1.55661	0.642421	1.12676	0.119105	0.424137	0.149656	1.81966	8.53e-14
2001	Hunan	0.308	25.55	1313.23	665.7	51.88	510.42	85.23	825.5	457.6	494.8	170.9	41.8	10.1	234.5	245.8	54.4	30.8	7.15279	3831.9	6595.85	184	43011	7931.7	2676	24.7	85591	164.79	42.2315	22.2797	14.6397	2.47945	6.69	253.111	5.53383	0.180707	-0.883295	-0.183767	-0.34901	-0.214416	-1.63049	1.63049	0.613313	1.46766	0.163499	0.370807	0.11463	2.1166	0
2002	Hunan	0.32	40.59	1349.92	666.65	54.78	538.64	89.85	847.2	472.7	497	169.6	44.2	10.6	248.6	260.1	57.5	32.4	7.11205	4151.54	6628.5	184	47568	7789.9	2676	25.5	86972	164.79	42.9128	24.6402	15.1138	2.43512	6.69	256.582	5.54745	0.180263	-0.87938	-0.187981	-0.348554	-0.218534	-1.63445	1.63445	0.611827	1.44717	0.169212	0.381374	0.118123	2.11588	1.42e-13
2003	Hunan	0.335	36.21	1452.96	671.66	81.73	575.08	96.97	901.6	551.4	493.6	178.1	67.3	14.4	264.7	310.4	60.9	36.1	7.13533	4659.99	6662.8	188	50609	7731.2	2675	27.7	95360	168.373	47.0516	26.2155	16.4178	2.41677	6.6875	267.162	5.58786	0.178959	-0.827919	-0.248621	-0.303809	-0.215562	-1.59591	1.59591	0.626601	1.28117	0.262894	0.337526	0.112588	1.99418	27.52
2004	Hunan	0.354999	74.13	1913.31	874	91.31	796.95	119.92	1174.9	738.4	638.8	235.2	74.9	16.4	368.9	428.1	75.3	44.7	7.40121	5641.94	6697.7	203	58717	7886.2	2683	30.2	109493	181.807	54.0249	30.4154	17.8995	2.46523	6.7075	293.319	5.68126	0.176017	-0.814321	-0.217677	-0.302803	-0.206286	-1.54109	1.54109	0.648892	1.24066	0.217957	0.35893	0.105583	1.92313	31.13
2005	Hunan	0.37	71.91	2056.24	947.7	100.9	834.5	138.4	1274.2	782.1	698.6	249.1	83.6	17.4	381.1	453.4	91.1	47.3	7.18684	6511.34	6732.1	210	59306	7977.6	2690	32.6	113250	188.076	55.8787	30.7205	19.322	2.4938	6.725	303.216	5.71445	0.174995	-0.832284	-0.224941	-0.295486	-0.225744	-1.57846	1.57846	0.633531	1.29256	0.235762	0.341122	0.129634	1.99908	34.74
2006	Hunan	0.3871	84.32	2131.91	1023.51	112.45	808.5	150.5	1332.2	799.7	749.2	274.3	92.2	20.3	375.7	432.6	94.7	55.7	7.3705	7568.89	6768.1	215	63674	7289.7	2697	33.1	111196	192.554	54.8652	32.9831	19.6184	2.27876	6.7425	309.042	5.73348	0.174414	-0.834668	-0.235016	-0.314225	-0.224598	-1.60851	1.60851	0.621695	1.31128	0.239566	0.329356	0.120022	2.00022	36.95
2007	Hunan	0.404501	125.92	2632.1	1243.15	144.12	1013.82	154.7	1627	1006	906	337	118	26	470	544	101	54	7.51959	9200	6805.7	220	68042	7390.7	2697	33.5	109142	197.032	53.8518	35.2458	19.8555	2.31033	6.7425	315.038	5.75269	0.173832	-0.821378	-0.241878	-0.31116	-0.20337	-1.57779	1.57779	0.633799	1.26975	0.248502	0.33278	0.10993	1.96097	76.31
2008	Hunan	0.4215	176.38	3324.51	1446.87	155.442	1463.4	169.56	2008	1317	1055	392	127	28	679	785	110	59	7.57083	11156.6	6845.2	223	69465	7555	2709	35.7	112750	199.719	55.632	35.9829	21.1594	2.36169	6.7725	321.627	5.77339	0.173208	-0.792937	-0.2139	-0.297343	-0.18355	-1.48773	1.48773	0.672165	1.1713	0.212073	0.380748	0.0950904	1.85921	89.2357
2009	Hunan	0.432	276.29	3207.88	1596.65	174.181	1100.38	188.527	1969.7	1238.2	1167	429.6	142.9	31.3	475.9	624.4	122.7	65.8	7.65099	13059.7	6406	232	71353	8019.3	2721	37.5	115352	207.779	56.9158	36.9609	22.2263	2.50683	6.8025	333.192	5.80872	0.172155	-0.844662	-0.240637	-0.27386	-0.203182	-1.56234	1.56234	0.640065	1.35206	0.247896	0.261444	0.109591	1.97099	148.145
2010	Hunan	0.433	322.65	3787.47	2059.55	207.431	1118.19	232.696	2325.5	1462	1432.9	626.7	153.4	54	514.4	603.8	151.5	81.2	7.98189	16038	6570.1	237	73173	8216.1	2739	37.8	118762	212.257	58.5984	37.9036	22.4041	2.56835	6.8475	340.579	5.83065	0.171508	-0.780976	-0.216262	-0.312873	-0.209713	-1.51982	1.51982	0.657971	1.24331	0.155581	0.251522	0.11463	1.76504	169.597
2011	Hunan	0.451	394.26	4508.2	2391.67	239.106	1425.6	255.041	2768	1740.2	1692.9	698.8	176.9	62.2	647.2	778.4	166	89	10.6478	19669.6	6595.6	242	73729	8402	2762	39.5	120431	216.735	59.4219	38.1916	23.4117	2.62647	6.905	347.292	5.85016	0.170935	-0.805716	-0.211197	-0.3057	-0.197754	-1.52037	1.52037	0.657736	1.28522	0.150843	0.262925	0.105518	1.80451	196.775
2012	Hunan	0.4665	447.74	4904.1	2651.69	259.974	1488.58	279.938	3004.2	1899.9	1857.1	794.6	192.3	67.7	675.8	812.8	182.2	97.7	7.83632	22154.2	6638.93	249	79536	8511.9	2716	40.6	122980	223.004	60.6796	41.1996	24.0636	2.66082	6.79	358.398	5.88164	0.17002	-0.791493	-0.211051	-0.305863	-0.199016	-1.50742	1.50742	0.663384	1.26372	0.150578	0.252375	0.106453	1.77312	223.92
2013	Hunan	0.4796	516.55	5043.58	2726.75	287.671	1467.37	309.894	3099.2	1944.4	1909.6	817.1	212.8	74.9	666.2	801.2	201.7	108.2	8.12257	24621.7	6690.6	248	82407	8650	3084	41.7	124298	222.109	61.3299	42.6868	24.7156	2.70399	7.71	361.255	5.88958	0.169791	-0.791436	-0.222915	-0.305521	-0.209671	-1.52954	1.52954	0.65379	1.2635	0.162049	0.241915	0.114539	1.782	251.901
2014	Hunan	0.4928	557.59	5304.82	2884.73	304.807	1503.21	338.851	3266.9	2037.9	2020.3	864.5	225.5	79.3	682.4	820.8	220.6	118.3	8.16951	27037.3	6737.24	248	82946	8764.5	3102	42.6	124277	222.109	61.3195	42.966	25.249	2.73978	7.755	362.138	5.89203	0.169721	-0.792871	-0.22419	-0.305002	-0.215514	-1.53758	1.53758	0.650374	1.27083	0.163391	0.235586	0.119113	1.78892	273.22
2015	Hunan	0.5089	676.24	5630.75	3043.52	317.377	1601.75	366.927	3462	2168.8	2130.4	913.1	234.6	82.8	727.8	874	238.8	128.1	8.1593	28902.2	6783.03	247	83989	8717	3113	43.6	122353	221.213	60.3702	43.5063	25.8417	2.72493	7.7825	361.439	5.89009	0.169777	-0.790479	-0.220802	-0.305541	-0.21854	-1.53536	1.53536	0.651312	1.26111	0.159701	0.23688	0.121478	1.77917	301.177
2016	Hunan	0.5275	729.75	6081.92	3255.11	321.597	1762.65	396.658	3725.9	2356	2276.6	978.5	237.8	83.8	805.4	957.3	258.6	138	8.21674	31551.4	6822	246	84679	8341.5	3132	43.7	118661	220.318	58.5485	43.8637	25.901	2.60755	7.83	359.068	5.88351	0.169966	-0.786499	-0.210599	-0.308866	-0.219008	-1.52497	1.52497	0.655749	1.24524	0.150051	0.243832	0.122215	1.76133	345.897
2017	Hunan	0.5462	782.42	5213.48	2597.63	325.014	1505.78	393.064	3165.3	2048.2	1814.5	783.1	241.2	83.8	687.2	818.6	255.5	137.6	8.3117	33903	6860.15	245	85209	8322	3146	44.2	116023	219.422	57.2469	44.1383	26.1973	2.60146	7.865	357.471	5.87905	0.170095	-0.765791	-0.238912	-0.308166	-0.241555	-1.55442	1.55442	0.643326	1.15449	0.179435	0.242464	0.139994	1.71638	391.985
2018	Hunan	0.5602	925.57	5361.6	2664.3	387.1	1464.6	417.2	3265.9	2095.7	1856.6	807.7	287.4	99.7	668.1	796.5	271.5	145.7	8.18381	33903	6899	243	85397	8111.1	3164	44.6	114155	217.631	56.3252	44.2356	26.4344	2.53553	7.91	355.072	5.87232	0.170291	-0.761103	-0.266199	-0.306461	-0.247122	-1.58089	1.58089	0.632557	1.14224	0.208123	0.229129	0.144997	1.72449	428.4
2000	Guangdong	0.55	64.29	1701.18	807.94	59.64	450.18	383.42	939.6	701.1	528.4	279.6	44.9	14.7	141.6	248.1	224.7	158.7	6.39279	10741.3	8650.03	176	25302	5156.9	1479	67.2	84716	157.626	41.7997	13.1064	39.8294	1.61205	3.6975	257.671	5.55168	0.180126	-0.655917	-0.156616	-0.203394	-0.414189	-1.43012	1.43012	0.699244	0.897541	0.107082	0.151033	0.319117	1.47477	0
2001	Guangdong	0.56	69.55	1722.35	817.95	56.78	457.56	390.06	1000	688.1	531.8	286.1	42.9	13.9	198.6	224.6	226.6	163.5	7.00877	12039.3	8733.18	195	28560	5193.1	1447	68.8	85871	174.642	42.3696	14.7941	40.7778	1.62336	3.6175	277.824	5.62699	0.177715	-0.648039	-0.149643	-0.319459	-0.410254	-1.5274	1.5274	0.65471	0.882746	0.101746	0.234907	0.313872	1.53327	0
2002	Guangdong	0.57	81.45	1781.06	841.77	57.09	465.91	416.29	1016.6	748.3	545.5	296.2	43	14.1	190.5	259.2	237.6	178.7	7.05147	13502.4	8842.08	196	31452	4932.4	1425	63.2	84692	175.538	41.7879	16.2921	37.4586	1.54187	3.5625	276.181	5.62106	0.177902	-0.642826	-0.146017	-0.27023	-0.406334	-1.46541	1.46541	0.682404	0.870412	0.0977532	0.192258	0.31077	1.47119	0
2003	Guangdong	0.58	96.01	1908.66	851.72	55.72	482.83	432.74	1114.5	794.2	586.6	265.1	41.4	14.4	214	268.8	246.7	186	7.10803	15844.6	8962.69	200	32063	4883.4	1316	60.4	86041	179.12	42.4535	16.6086	35.7991	1.52655	3.29	278.798	5.63049	0.177604	-0.71449	-0.133993	-0.290028	-0.400497	-1.53901	1.53901	0.649769	0.987417	0.0839306	0.201396	0.300715	1.57346	85.65
2004	Guangdong	0.59	94.87	2154.79	959.97	61.72	571.09	466.45	1261.4	893.4	670.6	289.4	45.8	15.9	250.9	320.2	265.4	201.1	7.11632	18864.6	9110.66	201	36331	4808	1313	66	85035	180.016	41.9571	18.8195	39.1182	1.50298	3.2825	284.696	5.65142	0.176947	-0.734598	-0.132068	-0.287298	-0.391322	-1.54529	1.54529	0.647129	1.03233	0.0825067	0.207673	0.285686	1.60819	95.56
2005	Guangdong	0.607	111.78	2447.57	1109.18	66.25	638.61	523.79	1442.8	1004.8	774.8	334.3	49.2	17.1	286.9	351.7	298.8	225	7.18814	22366.5	9194	205	33207	4815.4	1318	62.5	87025	183.598	42.939	17.2012	37.0438	1.50529	3.295	285.582	5.65453	0.176849	-0.739602	-0.126304	-0.297421	-0.39065	-1.55398	1.55398	0.64351	1.05032	0.0778789	0.212843	0.284197	1.62524	109.74
2006	Guangdong	0.63	115.71	2536.27	1235.4	67.5988	623.343	519.032	1577.1	1101.1	877.4	383.6	50.3	17.3	290.8	366	322.1	248.2	7.39477	26159.5	9304	212	32791	4382.5	1315	63.4	93095	189.867	45.934	16.9857	37.5772	1.36997	3.2875	295.022	5.68705	0.175838	-0.753368	-0.125059	-0.288377	-0.378	-1.5448	1.5448	0.647331	1.11412	0.0774933	0.195274	0.265575	1.65246	90.9
2007	Guangdong	0.631	172.53	2821.24	1328.7	73.4484	775.625	541.87	1696	1126	929	400	55	19	347	428	323	219	7.58056	31084.4	9449	220	32374	4363.1	1312	64.4	99164	197.032	48.9285	16.7697	38.1699	1.3639	3.28	305.544	5.72209	0.174761	-0.751478	-0.122653	-0.29732	-0.391528	-1.56298	1.56298	0.639804	1.09381	0.0753617	0.222893	0.283278	1.67534	101.6
2008	Guangdong	0.634	192.6	3298.01	1481.69	79.41	967.91	652.59	1973	1325	1037	445	59	20	438	530	391	262	7.6795	35696.5	9544	227	35602	4404.3	1863	66.7	100509	203.301	49.5921	18.4418	39.5331	1.37678	4.6575	316.903	5.75859	0.173653	-0.739562	-0.115774	-0.303836	-0.399802	-1.55897	1.55897	0.641447	1.04695	0.0710306	0.242539	0.2953	1.65582	116.41
2009	Guangdong	0.634	279.21	3337.59	1551.03	88.2969	917.141	661.232	2010.3	1327.3	1085.1	465.9	65.8	22.5	415.2	501.9	394.7	266.5	7.80968	39482.6	10130.2	233	40594	4476	1871	70.7	103716	208.675	51.1745	21.0277	41.9039	1.3992	4.6775	328.858	5.79563	0.172544	-0.749023	-0.124483	-0.302848	-0.398541	-1.57489	1.57489	0.634963	1.08234	0.0773669	0.227323	0.29342	1.68045	119.887
2010	Guangdong	0.6618	325.02	3754.86	1760.18	176.336	947.247	741.443	2287	1467.9	1229.3	530.9	131.4	44.9	429.5	517.8	443.3	298.1	7.9203	46013.1	10440.9	237	42116	4524.5	1872	75.3	104382	212.257	51.5031	21.8161	44.6303	1.41436	4.68	336.301	5.81801	0.17188	-0.748754	-0.194058	-0.300274	-0.398681	-1.64177	1.64177	0.6091	1.08544	0.137434	0.209252	0.293643	1.72578	129.658
2011	Guangdong	0.665	420.34	4384.44	2042.16	208.676	1146.42	843.008	2665.2	1719.2	1426.2	616	155.5	53.2	520	626.4	504.1	338.9	10.2505	53210.3	10505	241	44035	4572	1873	77.4	114082	215.84	56.2892	22.8101	45.875	1.42921	4.6825	346.926	5.84911	0.170966	-0.746904	-0.195977	-0.302071	-0.393373	-1.63832	1.63832	0.61038	1.07839	0.139116	0.217061	0.285998	1.72056	144.176
2012	Guangdong	0.674	539.56	4656.85	2229.27	222.737	1134.14	914.04	2847.3	1809.6	1555.7	673.5	166	56.8	514.4	619.7	546.5	367.5	8.00183	57067.9	10594	245	44430	4629.6	1874	75.6	113878	219.422	56.1885	23.0147	44.8081	1.44721	4.685	349.566	5.85669	0.170745	-0.753418	-0.196703	-0.298639	-0.39747	-1.64623	1.64623	0.607448	1.10576	0.139785	0.202159	0.291881	1.73958	156.661
2013	Guangdong	0.6776	595.28	4946.81	2444.7	249.429	1106.86	975.283	3047.5	1899.3	1706.1	738.6	185.9	63.6	502.1	604.8	583.1	392.2	7.97972	62474.8	10644	244	45781	4698.1	1771	75.3	110090	218.526	54.3195	23.7146	44.6303	1.46863	4.4275	347.087	5.84957	0.170953	-0.762067	-0.20471	-0.293366	-0.398321	-1.65847	1.65847	0.602967	1.14155	0.147382	0.185758	0.293117	1.76781	170.527
2014	Guangdong	0.68	557.59	5234.21	2613.18	279.83	1077.37	1080.31	3242.6	1991.6	1823.7	789.5	208.5	71.3	488.7	588.7	645.9	434.4	7.84569	67809.9	10724	250	46206	4744.9	1771	77.6	112664	223.9	55.5895	23.9347	45.9935	1.48326	4.4275	355.329	5.87304	0.170269	-0.764787	-0.213945	-0.287038	-0.407555	-1.67332	1.67332	0.597613	1.15324	0.156336	0.170868	0.306882	1.78733	183.525
2015	Guangdong	0.6871	811.9	5520.03	2793.76	296.749	1117.15	1117.16	3426.1	2093.9	1949.8	844	221.1	75.6	506.7	610.4	668	449.2	8.20665	72812.6	10849	256	46795	4784.7	1771	78.7	113782	229.274	56.1412	24.2398	46.6455	1.4957	4.4275	362.223	5.89226	0.169714	-0.768444	-0.214841	-0.285642	-0.403635	-1.67256	1.67256	0.597885	1.16922	0.157223	0.167999	0.300962	1.7954	195.211
2016	Guangdong	0.692	715.44	6078.43	3134.44	314.739	1221.75	1195.63	3781.8	2296.6	2189.7	944.8	234.5	80.2	554.8	666.9	715.4	480.3	8.04642	80854.9	10999	261	45505	4181.6	1772	79.9	113652	233.752	56.077	23.5716	47.3567	1.30717	4.43	366.494	5.90398	0.169377	-0.774965	-0.208863	-0.285503	-0.39822	-1.66755	1.66755	0.599682	1.19513	0.1514	0.167212	0.292982	1.80672	211.873
2017	Guangdong	0.6985	754.4	5969.87	2889.97	356.137	1202.3	1276.11	3712.7	2257.2	2018.9	871.1	265.4	90.8	563.7	638.6	763.5	512.6	8.23678	89705.2	11169	258	45867	4227.5	1775	77.7	112958	231.065	55.7346	23.7591	46.0528	1.32152	4.4375	362.37	5.89267	0.169703	-0.758104	-0.232165	-0.297608	-0.414975	-1.70285	1.70285	0.58725	1.12196	0.174368	0.177774	0.318386	1.79248	245.344
2018	Guangdong	0.707	909.78	6318.1	3089.6	390.6	1184.7	1383.8	3946.5	2371.6	2160	929.6	291.4	99.2	555.7	629	828.2	555.6	8.22919	89705.2	11346	231	44814	4279.4	1775	88.5	93684	206.884	46.2246	23.2137	52.4539	1.33774	4.4375	334.551	5.81279	0.172034	-0.762112	-0.238699	-0.290644	-0.420038	-1.71149	1.71149	0.584285	1.13625	0.181603	0.165658	0.326482	1.80999	269.4
2000	Guangxi	0.752473	19.79	828.97	418.83	38.76	275.33	96.05	536.7	292.3	297.1	121.7	31.3	7.5	140.3	135	67.9	28.1	6.41046	2080.04	4751	158	17737	6260.7	1502	39.2	43941	141.505	21.6809	9.18777	23.2338	1.9571	3.755	201.319	5.30489	0.188505	-0.795871	-0.210009	-0.378874	-0.351955	-1.73671	1.73671	0.575802	1.23342	0.195132	0.345174	0.279977	2.0537	7.11e-14
2001	Guangxi	0.764202	23.62	872.9	439.93	39.44	292.34	101.19	560.5	312.4	309.1	130.8	31.7	7.7	148.2	144.2	71.5	29.7	6.99006	2279.34	4788	168	18889	6288.1	1520	40.6	46614	150.461	22.9998	9.7845	24.0636	1.96566	3.8	213.074	5.36164	0.18651	-0.778761	-0.203871	-0.375519	-0.35164	-1.70979	1.70979	0.584867	1.191	0.186012	0.344197	0.279076	2.00028	0
2002	Guangxi	0.786396	29.39	916.5	465.47	39.81	306.5	104.72	589.7	326.8	329.1	136.4	31.8	8	155	151.5	73.8	31	6.89794	2523.73	4822	177	19944	6299.9	1518	45.4	48629	158.521	23.994	10.331	26.9086	1.96935	3.795	225.519	5.4184	0.184556	-0.791418	-0.196182	-0.373948	-0.346969	-1.70852	1.70852	0.585303	1.22539	0.172662	0.34215	0.272014	2.01221	0
2003	Guangxi	0.290509	29.92	1030.89	500.82	53.8	342.83	115.53	658.1	372.8	353.7	147.1	43	10.8	173.3	169.6	80.8	34.7	6.96734	2821.11	4857	184	20540	6279.1	1517	46.4	49757	164.79	24.5506	10.6397	27.5013	1.96285	3.7925	233.237	5.45206	0.183417	-0.776945	-0.226212	-0.373304	-0.340002	-1.71646	1.71646	0.582593	1.16813	0.207785	0.339812	0.260954	1.97668	17.91
2004	Guangxi	0.317038	46.49	1294.53	623.09	58.07	460.68	133.78	816.9	477.7	437.5	185.6	46.2	11.9	232.7	228	92.7	41.1	7.19784	3433.5	4889	195	20927	6368.2	1516	48.4	50801	174.642	25.0657	10.8402	28.6867	1.9907	3.79	245.015	5.50132	0.181775	-0.764679	-0.200098	-0.374942	-0.318612	-1.65833	1.65833	0.603016	1.13459	0.174154	0.363202	0.233086	1.90503	18.91
2005	Guangxi	0.355365	47.48	1448.37	711.89	61.68	511.6	143.61	912.6	535.8	499.7	212.2	48.5	13.2	257.8	253.8	98.9	44.7	6.89585	4075.75	4660	201	23614	6489.2	1520	51.1	53260	180.016	26.279	12.232	30.287	2.02852	3.8	254.642	5.53986	0.18051	-0.770075	-0.18983	-0.373107	-0.307892	-1.6409	1.6409	0.60942	1.15744	0.156471	0.358792	0.219378	1.89208	19.59
2006	Guangxi	0.36406	53.23	1622.22	807.9	79.75	540.17	135.4	1032.5	615.6	576.1	253.4	62.3	17.5	281.1	283.4	104.8	48.7	7.28606	4828.51	4719	211	25077	5557.3	1519	53	54622	188.972	26.951	12.9899	31.4131	1.73721	3.7975	265.86	5.58297	0.179116	-0.756208	-0.210528	-0.363456	-0.271238	-1.60143	1.60143	0.624442	1.13224	0.175013	0.33028	0.179614	1.81715	59
2007	Guangxi	0.362416	89.82	2026.22	970.55	99.78	710.17	178.32	1241	785	668	302	78	22	348	362	121	58	7.37144	5955.65	4768	221	26747	5594.4	1522	54.8	60004	197.928	29.6066	13.855	32.48	1.74881	3.805	279.423	5.63273	0.177534	-0.732827	-0.2106	-0.353638	-0.278601	-1.57567	1.57567	0.634652	1.0595	0.174594	0.336935	0.183599	1.75463	67.4
2008	Guangxi	0.381645	139.4	2389.79	1106.74	124.26	871.66	206.98	1454	936	758	349	96	29	427	444	141	66	7.39057	7171.58	4816	223	29708	5695.6	1521	55.4	61991	199.719	30.587	15.3887	32.8356	1.78045	3.8025	284.113	5.64937	0.177011	-0.715692	-0.215973	-0.353626	-0.277624	-1.56292	1.56292	0.63983	1.00584	0.172125	0.350778	0.185031	1.71378	80.15
2009	Guangxi	0.392	210.74	2377.2	1134.98	128.959	812.46	216.949	1455.2	922	777.5	357.5	98.6	30.3	398.2	414.3	148	69	7.42214	7759.16	4856	229	33263	5826.5	1522	56.7	62182	205.092	30.6812	17.2302	33.6061	1.82136	3.805	292.236	5.67756	0.176132	-0.723927	-0.222098	-0.353384	-0.288127	-1.58754	1.58754	0.629907	1.03835	0.176531	0.32849	0.195751	1.73913	83.854
2010	Guangxi	0.4	260.26	2720.99	1339.58	173.466	870.727	247.159	1675.1	1045.9	911.3	428.3	136.8	36.6	423	447.8	168.6	78.6	7.53383	9569.85	4610	237	35119	5896.9	1523	58.1	64460	212.257	31.8052	18.1916	34.4359	1.84337	3.8075	302.341	5.71155	0.175084	-0.720594	-0.259547	-0.346388	-0.287207	-1.61373	1.61373	0.619681	1.0475	0.238283	0.302282	0.194843	1.78291	90.054
2011	Guangxi	0.418	314.86	3323.37	1602.48	217.41	1096.58	303.11	2047.2	1276.1	1089.8	512.6	168.1	49.3	541.9	554.7	206.5	96.6	10.5452	11720.9	4645	243	37403	5996.5	1529	59.8	66229	217.631	32.678	19.3747	35.4435	1.87451	3.8225	310.824	5.73923	0.174239	-0.715409	-0.258638	-0.358151	-0.287696	-1.61989	1.61989	0.617325	1.02514	0.22306	0.322347	0.194969	1.76551	103.789
2012	Guangxi	0.4353	369.06	3490.72	1724	245.257	1072.77	331.745	2172.6	1318.1	1181.9	542.1	187.7	57.6	530	542.8	225.1	106.6	7.49174	13035.1	4682	249	39699	6082.6	1541	61.7	67784	223.004	33.4453	20.5641	36.5696	1.90142	3.8525	319.337	5.76625	0.173423	-0.733358	-0.269578	-0.355263	-0.294703	-1.6529	1.6529	0.604996	1.07677	0.228954	0.300075	0.200681	1.80648	116.946
2013	Guangxi	0.4481	371.9	3755.19	1868.3	287.639	1101.23	366.655	2343.6	1411.6	1285.6	582.7	215.7	71.9	540.7	560.5	248.6	118.1	7.579	14449.9	4719	256	41479	6137.2	1586	63.3	69037	229.274	34.0635	21.4861	37.5179	1.91849	3.965	328.225	5.7937	0.172601	-0.741023	-0.280945	-0.349193	-0.29983	-1.67099	1.67099	0.598448	1.09768	0.229793	0.282896	0.205531	1.8159	131.366
2014	Guangxi	0.4601	391.29	3947.73	1993.98	303.172	1087.25	413.12	2473.9	1473.8	1372.1	621.9	227.4	75.8	533.8	553.4	280.1	133	7.63463	15672.9	4754	259	44087	5929.9	1600	64.7	71999	231.96	35.525	22.8371	38.3477	1.85369	4	334.524	5.81271	0.172037	-0.744675	-0.281475	-0.345209	-0.314147	-1.68551	1.68551	0.593294	1.11439	0.23039	0.265657	0.220389	1.83083	150.215
2015	Guangxi	0.4706	497.53	4197.12	2146.37	313.901	1140.3	429.818	2633	1564.1	1478.7	667.7	235	78.9	560.6	579.7	291.1	138.7	7.57524	16803.1	4796	260	46276	6134.7	1619	64.8	74916	232.856	36.9643	23.971	38.407	1.91771	4.0475	338.163	5.82353	0.171717	-0.749546	-0.275561	-0.344934	-0.309287	-1.67933	1.67933	0.595476	1.13254	0.222758	0.262735	0.214931	1.83296	166.728
2016	Guangxi	0.4808	573.48	4591.37	2347.9	323.531	1266.37	464.248	2873.5	1717.9	1617.6	730.3	242.2	81.3	622.6	643.8	314.5	149.8	7.77293	18317.6	4838	262	48445	5966.7	1646	63.6	85694	234.647	42.2823	25.0945	37.6957	1.86519	4.115	345.7	5.84557	0.17107	-0.749622	-0.263839	-0.346021	-0.306696	-1.66618	1.66618	0.600176	1.13268	0.209922	0.266734	0.212284	1.82162	189.314
2017	Guangxi	0.4921	646.87	4698.71	2538.87	346.428	1128.57	470.971	2964.6	1734.1	1747.4	791.5	258.4	88.1	553.9	574.7	318.7	152.2	7.88127	18523.3	4885	264	47693	5969.9	1670	56.8	72495	236.438	35.7698	24.705	33.6654	1.86619	4.175	336.62	5.81895	0.171852	-0.760532	-0.271571	-0.333733	-0.304642	-1.67048	1.67048	0.598631	1.1929	0.216247	0.231494	0.209886	1.85053	213.87
2018	Guangxi	0.5022	656.58	4909.2	2717.5	379.9	1072.3	504.3	3116.4	1792.9	1865.5	851.9	284.4	95.5	529	543.3	342.2	162.1	8.00233	18523.3	4926	255	47195	5972.4	1707	52.7	69714	228.378	34.3976	24.447	31.2353	1.86697	4.2675	324.592	5.78257	0.172933	-0.761253	-0.282473	-0.326467	-0.310526	-1.68072	1.68072	0.594983	1.21218	0.230454	0.212677	0.216858	1.87217	235.2
2000	Hainan	0.235391	4.74	311.94	145.03	48.08	50.27	68.57	198	113.9	94.8	50.2	30.7	17.4	27.6	22.7	44.9	23.7	6.18561	526.822	788.05	26	599	906	180	11.3	12562	23.2856	6.19822	0.310282	6.69751	0.283216	0.45	37.2248	3.61698	0.276474	-0.651656	-0.375734	-0.325666	-0.47347	-1.82653	1.82653	0.547487	0.877994	0.271946	0.195939	0.416448	1.76233	0
2001	Hainan	0.239947	5.54	325.13	141.27	43.31	58.22	82.31	203.6	121.6	89.1	52.1	24.3	19.1	33.5	24.7	56.7	25.6	6.7524	579.174	795.55	27	730	871.7	181	11.6	10963	24.1812	5.40925	0.37814	6.87532	0.272493	0.4525	37.5689	3.62618	0.275772	-0.595333	-0.300602	-0.362563	-0.549083	-1.80758	1.80758	0.553226	0.743075	0.169474	0.242864	0.56071	1.71612	0.02
2002	Hainan	0.249038	6.03	337.769	139.502	41.6994	58.4895	92.5727	228.9	131.3	97.4	54	32.7	16.4	36.9	28.1	61.9	32.7	7.23477	642.734	803.13	29	3530	863.3	188	14.2	13573	25.9724	6.69705	1.82854	8.41634	0.269868	0.47	43.6542	3.7763	0.264809	-0.608828	-0.343449	-0.350823	-0.529646	-1.83275	1.83275	0.545629	0.744946	0.246158	0.227393	0.518807	1.73731	5.5058
2003	Hainan	0.252468	7.02	379.851	152.572	53.3321	64.7685	103.11	239.5	140.5	97.5	55.2	35.7	17.7	37.6	27.2	65.8	37.3	7.01154	713.959	810.52	34	5095	906.7	177	14.6	13414	30.4504	6.6186	2.63921	8.65342	0.283434	0.4425	49.0876	3.89361	0.256831	-0.594876	-0.374149	-0.356835	-0.508045	-1.8339	1.8339	0.545285	0.70946	0.283185	0.235706	0.478855	1.70721	6.0683
2004	Hainan	0.441999	10.36	438.728	170.918	59.7918	83.8721	116.627	276.4	162.3	109.2	61.7	41	18.8	48.2	35.7	74.3	42.4	7.42496	819.66	817.83	41	4169	826.9	170	15.3	15571	36.7196	7.68289	2.15954	9.06831	0.258489	0.425	56.3138	4.03094	0.248081	-0.58966	-0.377879	-0.3737	-0.501318	-1.84256	1.84256	0.542724	0.689493	0.297216	0.258107	0.465829	1.71065	7.51923
2005	Hainan	0.452	12.3	475.885	179.634	58.9276	95.2114	132.182	298.2	177.7	114.7	65	40.4	18.5	54.5	40.7	83.8	48.4	7.07099	905.03	828	37	9585	778.1	168	15.1	18101	33.1372	8.93121	4.96503	8.94977	0.243234	0.42	56.6465	4.03683	0.247719	-0.582136	-0.355376	-0.380348	-0.508283	-1.82614	1.82614	0.547603	0.666098	0.270412	0.26791	0.480917	1.68534	9.92881
2006	Hainan	0.460999	11.84	492.117	213.714	70.5016	84.9163	107.197	344.5	199.4	138.1	76.5	48.7	21.8	57.3	42	94.8	53.5	7.28472	1031.85	835.88	39	15766	699.4	169	16	21518	34.9284	10.6172	8.16679	9.4832	0.218632	0.4225	63.8367	4.15633	0.240597	-0.61874	-0.393519	-0.356785	-0.456599	-1.82564	1.82564	0.547752	0.783967	0.320039	0.235412	0.385985	1.7254	15.7873
2007	Hainan	0.471995	22.96	548.324	224.171	80.4945	106.13	121.341	361	187	144	80	56	25	61	45	91	30	7.42246	1223.28	845.03	42	21947	754.3	170	16.9	24936	37.6152	12.3037	11.3686	10.0166	0.235794	0.425	71.9648	4.27618	0.233854	-0.605985	-0.400055	-0.376734	-0.57933	-1.9621	1.9621	0.509657	0.735892	0.328834	0.262371	0.671256	1.99835	16.1889
2008	Hainan	0.480004	55.41	664.984	274.032	91.6205	140.39	139.764	436	229	176	98	63	28	81	59	105	35	7.41114	1459.23	854.18	46	19417	810.6	246	18.7	32411	41.1976	15.9919	10.058	11.0835	0.253394	0.615	79.1994	4.37197	0.22873	-0.606608	-0.384821	-0.395265	-0.558737	-1.94543	1.94543	0.514025	0.740076	0.310002	0.289839	0.630529	1.97045	19.1778
2009	Hainan	0.4913	83.08	705.044	307.567	79.6182	142.827	154.51	462.2	242.9	197.8	109.7	55	24.6	82.3	60.5	116.1	38.5	7.54606	1654.21	864.07	46	14756	829.4	243	20.8	46812	41.1976	23.0975	7.64361	12.3282	0.25927	0.6075	85.1337	4.44422	0.225011	-0.619054	-0.337154	-0.385782	-0.574564	-1.91655	1.91655	0.52177	0.786581	0.252478	0.275574	0.660862	1.9755	20.5222
2010	Hainan	0.498	87.68	821.309	341.673	123.795	158.563	173.53	539.8	281.5	219.8	121.9	85.6	38.2	91.4	67.1	130.1	43.4	7.84775	2064.5	868.55	46	16075	833.7	244	22.4	45502	41.1976	22.4511	8.32685	13.2765	0.260615	0.61	86.1227	4.45577	0.224428	-0.610105	-0.406836	-0.377205	-0.56041	-1.95456	1.95456	0.511625	0.750115	0.337759	0.262978	0.633367	1.98422	23.7481
2011	Hainan	0.505	105.63	1002.35	401.001	161.445	207.149	204.578	659.2	343.1	260.5	140.5	111.6	49.8	118.4	88.7	153.4	51.2	10.5	2522.66	877.38	48	19387	838.3	248	22.8	46854	42.9888	23.1182	10.0425	13.5136	0.262053	0.62	90.5451	4.50585	0.221934	-0.613506	-0.424062	-0.385525	-0.548302	-1.9714	1.9714	0.507255	0.741748	0.360943	0.275862	0.611496	1.99005	28.1793
2012	Hainan	0.516	123.62	1082.15	460.717	137.853	214.144	236.27	711.5	370.6	298.6	162.1	93.4	44.5	125.4	88.7	176.1	60.1	8.00495	2855.54	886.55	46	21394	854.6	257	22	39637	41.1976	19.5573	11.0821	13.0394	0.267148	0.6425	85.786	4.45186	0.224625	-0.623633	-0.356932	-0.389108	-0.566963	-1.93664	1.93664	0.51636	0.784248	0.267373	0.279765	0.639743	1.97113	33.1653
2013	Hainan	0.5274	139.03	1144.94	485.404	121.22	225.463	275.528	756.3	388.6	315.3	170.1	82.1	39.1	133.2	92.3	205.4	70.1	8.1708	3177.56	895.28	48	23333	848.2	261	22.1	43478	42.9888	21.4525	12.0865	13.0987	0.265147	0.6525	90.5441	4.50584	0.221934	-0.625447	-0.316281	-0.39222	-0.601491	-1.93544	1.93544	0.516679	0.785852	0.222309	0.284182	0.705126	1.99747	37.3227
2014	Hainan	0.5376	146.3	1252.18	568.223	103.179	227.996	310.242	832.6	419.5	375.2	193.1	68.1	35.1	135	93	231.3	79	8.04848	3500.72	903.48	49	28100	859.6	260	23	39900	43.8844	19.6871	14.5558	13.6321	0.268711	0.65	92.6781	4.52913	0.220793	-0.659979	-0.260297	-0.377995	-0.611863	-1.91013	1.91013	0.523523	0.881728	0.15987	0.264309	0.725411	2.03132	42.5344
2015	Hainan	0.5512	164.24	1323.91	613.868	99.2342	238.461	324.869	880.5	443.4	407.3	206.6	64.1	35.1	142	96.4	241.3	83.6	8.20105	3702.76	910.82	51	32433	845.3	264	21.7	39800	45.6756	19.6377	16.8003	12.8616	0.264241	0.66	95.8994	4.5633	0.21914	-0.671095	-0.23934	-0.378512	-0.604856	-1.8938	1.8938	0.528038	0.914114	0.136884	0.26532	0.708272	2.02459	47.4797
2016	Hainan	0.5678	179.04	1470.41	695.637	100.022	267.104	353.766	977.6	492.8	462.6	233	65.3	34.7	158.5	108.6	261.9	91.9	8.08916	4053.2	917	51	26704	731.9	290	19.9	34028	45.6756	16.7898	13.8327	11.7947	0.228792	0.725	89.0465	4.48916	0.222759	-0.67855	-0.225848	-0.378518	-0.594721	-1.87764	1.87764	0.532584	0.939278	0.128009	0.26512	0.685644	2.01805	53.8792
2017	Hainan	0.5804	198.42	1488.86	707.418	107.707	245.051	372.769	993.3	495.6	469.8	237.6	71	36.7	147.5	97.6	274.5	98.3	8.49463	4462.54	926	51	27642	709.4	289	16.2	33408	45.6756	16.4838	14.3186	9.60174	0.221758	0.7225	87.024	4.46618	0.223905	-0.677485	-0.237733	-0.364936	-0.60383	-1.88398	1.88398	0.53079	0.93948	0.139952	0.248739	0.699156	2.02733	55.9197
2018	Hainan	0.5906	227.71	1535.7	729.5	110.4	245.3	387.4	1020.2	515.6	480.8	248.7	73.4	37	146.7	98.6	284.9	102.5	8.80381	4462.54	934	48	25539	712.9	290	20.6	23250	42.9888	11.4718	13.2292	12.2096	0.222853	0.725	80.8473	4.39256	0.227658	-0.666742	-0.238502	-0.356454	-0.60532	-1.86702	1.86702	0.535614	0.918349	0.142612	0.237654	0.701168	1.99978	63.1
2000	Chongqing	0.213805	44.25	412.627	244.738	10.8236	141.991	15.075	271.8	140.8	183	61.8	8.4	2.4	68.7	73.3	11.8	3.2	5.93172	1603.16	3091.09	72	19575	3590.8	625	10.9	18514	64.4832	9.13499	10.1398	6.46043	1.12248	1.5625	92.9035	4.53156	0.220674	-0.953702	-0.128363	-0.344792	-0.168585	-1.59544	1.59544	0.626785	1.75633	0.0918083	0.322519	0.13472	2.30538	1.78e-14
2001	Chongqing	0.222576	12.7	431.167	250.397	11.2044	154.404	15.1613	283.7	147.4	188.2	62.2	8.7	2.5	74.9	79.5	12	3.2	6.40774	1765.68	3097.91	73	19444	3555.9	632	11.3	19065	65.3788	9.40686	10.072	6.69751	1.11157	1.58	94.2467	4.54592	0.219978	-0.958573	-0.12726	-0.346404	-0.164196	-1.59643	1.59643	0.626397	1.75717	0.0904321	0.337387	0.131863	2.31685	1.07e-14
2002	Chongqing	0.231692	16.53	460.976	264.076	13.5143	166.196	17.1887	315.8	145.2	204.3	59.8	10.8	2.7	86.7	79.5	14	3.1	6.64086	1990.01	3113.83	73	25337	3467.1	641	11.3	19336	65.3788	9.54058	13.1246	6.69751	1.08381	1.6025	97.4278	4.57911	0.218383	-1.02296	-0.144118	-0.399063	-0.17886	-1.745	1.745	0.573067	1.95712	0.117267	0.393184	0.168396	2.63597	1.07e-14
2003	Chongqing	0.240861	16.98	488.565	270.116	14.5824	177.638	18.3251	341.9	146.7	213.4	56.7	11.8	2.8	95.9	81.7	15.2	3.1	6.82831	2272.82	3130.1	72	24245	3365.8	650	12.6	19540	64.4832	9.64123	12.5589	7.46802	1.05215	1.625	96.8285	4.57294	0.218678	-1.06042	-0.147749	-0.426121	-0.18278	-1.81707	1.81707	0.550336	2.08084	0.125785	0.426786	0.18391	2.81732	7.904
2004	Chongqing	0.249928	33.01	612.772	332.952	18.4814	230.937	21.2464	431.4	181.4	265.7	67.3	14.6	3.9	126.6	104.3	16.8	4.4	6.21509	2692.81	3144.23	77	26834	3435.3	617	13.3	19466	68.9612	9.60472	13.9	7.88291	1.07387	1.5425	102.965	4.63439	0.215778	-1.07758	-0.145411	-0.440794	-0.163016	-1.8268	1.8268	0.547405	2.14515	0.112908	0.457451	0.132386	2.8479	9.1555
2005	Chongqing	0.257885	31.09	662.194	358.303	19.9704	249.496	23.7959	463.4	198.8	283.1	75.2	15.3	4.7	137.9	111.6	18.8	5	6.30241	3070.49	3169.16	79	27472	3444.7	618	14.9	19541	70.7524	9.64172	14.2305	8.83123	1.07681	1.545	106.078	4.66417	0.2144	-1.04961	-0.141187	-0.447501	-0.167114	-1.80541	1.80541	0.55389	2.03698	0.0981736	0.465564	0.135115	2.73584	10.628
2006	Chongqing	0.26429	38.65	575.243	323.008	22.3069	204.219	15.9087	425.8	211.4	257.4	83.6	16.3	6	126.2	114.1	17.1	4.8	6.67868	3452.14	3198.87	81	28226	3073.9	621	15.1	19579	72.5436	9.66047	14.6211	8.94977	0.960901	1.5525	108.288	4.6848	0.213456	-0.955533	-0.16478	-0.403435	-0.134362	-1.65811	1.65811	0.603096	1.72888	0.105347	0.392663	0.0985232	2.32541	9.8
2007	Chongqing	0.271061	55.97	720.726	401.482	25.9229	264.477	18.4442	482	238	303	98	19	7	139	126	14	4	6.87915	4122.51	3235.32	84	30053	3134.7	634	15.3	20372	75.2304	10.0518	15.5674	9.06831	0.979907	1.585	112.483	4.7228	0.211739	-0.954711	-0.155512	-0.403911	-0.125864	-1.64	1.64	0.609757	1.72232	0.0976268	0.40482	0.089569	2.31433	10.4
2008	Chongqing	0.27859	76.72	871.387	465.474	29.3365	344.147	21.1481	575	296	351	114	21	8	178	166	17	5	6.96952	5096.66	3257.05	88	30914	3215.1	659	15	20972	78.8128	10.3478	16.0134	8.8905	1.00504	1.6475	116.717	4.75975	0.210095	-0.935672	-0.146662	-0.394473	-0.119947	-1.59675	1.59675	0.62627	1.6447	0.0883745	0.423492	0.0825162	2.23908	11.2811
2009	Chongqing	0.5159	125.42	913.108	522.841	34.1356	319.424	24.2699	606.8	306.3	390.5	132.3	24.6	9.5	164	155.4	18.9	5.3	7.15219	6530.01	2859	91	34712	3308.3	672	15.7	22004	81.4996	10.857	17.9808	9.30539	1.03418	1.68	122.357	4.80694	0.208032	-0.939017	-0.158432	-0.386271	-0.130215	-1.61393	1.61393	0.619603	1.69008	0.0968049	0.369181	0.0947835	2.25085	12.4374
2010	Chongqing	0.5302	159.18	1021.13	623.334	30.4021	326.554	27.2083	685.4	335.7	465.3	158	22.2	8.2	167	159.5	21.2	6	7.10541	7925.58	2884.62	92	36602	3359.4	685	16.4	20854	82.3952	10.2896	18.9598	9.72028	1.05015	1.7125	124.127	4.82131	0.207412	-0.960623	-0.134279	-0.379285	-0.130225	-1.60441	1.60441	0.623281	1.79769	0.0806046	0.334834	0.0941463	2.30727	13.6339
2011	Chongqing	0.5502	198.91	1265.33	751.225	38.0907	425.326	34.9432	844.5	420.8	560.8	190.5	27.8	10.3	217.6	207.8	27.3	7.7	10.3363	10011.4	2919	96	39332	3413.1	693	17.2	20324	85.9776	10.0281	20.374	10.1944	1.06693	1.7325	129.374	4.8627	0.205647	-0.950568	-0.135345	-0.381959	-0.134076	-1.60195	1.60195	0.62424	1.74775	0.0812499	0.351991	0.0979106	2.2789	15.7471
2012	Chongqing	0.5698	256.35	1402.03	841.809	43.4776	453.905	44.9928	940	462	628.4	213.4	31.8	11.7	232.2	221.7	35.1	9.9	7.00643	11409.6	2945	96	40928	3477.7	703	19	19480	85.9776	9.61163	21.2007	11.2613	1.08713	1.7575	130.896	4.8744	0.205153	-0.954748	-0.138719	-0.380101	-0.150984	-1.62455	1.62455	0.615555	1.76806	0.0842846	0.33908	0.113778	2.3052	17.851
2013	Chongqing	0.5834	281.94	1513.74	909.176	48.017	482.804	53.8155	1016.7	497	678.7	230.5	35.1	12.9	247	235.8	42	11.8	7.10874	12783.3	2970	97	42860	3515.9	675	21.6	18354	86.8732	9.05605	22.2015	12.8023	1.09907	1.6875	133.72	4.89574	0.204259	-0.954816	-0.141213	-0.379271	-0.163762	-1.63906	1.63906	0.610105	1.7685	0.0863101	0.334098	0.126539	2.31544	19.9249
2014	Chongqing	0.596	291.62	1594.96	967.872	53.5593	486.36	64.9279	1076.7	518.2	722.5	245.4	39.1	14.4	248.8	237.6	50.6	14.3	7.08504	14262.6	2991.4	97	43824	3540.4	677	22.5	18437	86.8732	9.097	22.7008	13.3358	1.10673	1.6925	134.806	4.90384	0.203922	-0.958388	-0.147509	-0.376204	-0.181763	-1.66386	1.66386	0.601011	1.78662	0.09118	0.31931	0.144044	2.34115	22.2398
2015	Chongqing	0.6094	331.33	1738.15	1033.68	60.4359	542.896	74.912	1168.7	569.5	771.5	262.2	44.3	16.1	275.9	267	58.5	16.5	7.28911	15717.3	3016.55	98	45162	3575.8	687	21.4	18199	87.7688	8.97957	23.3939	12.6838	1.1178	1.7175	135.661	4.91016	0.203659	-0.950885	-0.151986	-0.3737	-0.190062	-1.66663	1.66663	0.600012	1.74987	0.0956722	0.322753	0.152805	2.32109	26.22
2016	Chongqing	0.626	347.99	1968.28	1151.77	73.433	627.449	85.303	1324.7	643.6	862.3	289.5	53.6	19.8	320.7	306.8	66.6	18.7	7.43066	17740.6	3048	96	45265	3333.1	691	21.6	17604	85.9776	8.68599	23.4473	12.8023	1.04193	1.7275	133.683	4.89547	0.204271	-0.952245	-0.159844	-0.378572	-0.191077	-1.68174	1.68174	0.594623	1.74296	0.100996	0.333224	0.154352	2.33154	30.324
2017	Chongqing	0.6408	347.57	1902.47	1165.69	85.1673	522.479	94.8077	1300.3	602.1	873.2	292.5	62.1	23	267	255.5	73.7	21.1	7.41747	19424.7	3075.16	95	45479	3339.6	694	21.7	17467	85.082	8.61839	23.5581	12.8616	1.04396	1.735	132.899	4.88959	0.204516	-0.970275	-0.183523	-0.367004	-0.211784	-1.73259	1.73259	0.577172	1.82917	0.12087	0.286993	0.174065	2.4111	34.32
2018	Chongqing	0.655	366.77	2052.4	1292.7	101.1	520.1	100.4	1405	647.4	963.8	328.9	73.3	27.8	263.6	256.4	77.5	22.9	7.38467	19424.7	3102	93	44625	3348.5	697	21.4	17191	83.2908	8.48221	23.1157	12.6838	1.04674	1.7425	130.362	4.87031	0.205326	-0.968333	-0.196061	-0.354886	-0.207255	-1.72653	1.72653	0.579195	1.84569	0.129882	0.260527	0.165553	2.40165	38.1
2000	Sichuan	0.267	9.54	1483.52	785.37	49.13	611.76	37.26	932.4	480.9	577.7	207.7	37.3	11.8	291	250.6	26.4	10.8	5.8575	3928.2	8234.8	213	72551	9609.1	2469	29.7	60661	190.763	29.9307	37.5814	17.6032	3.0038	6.1725	285.054	5.65268	0.176907	-0.878257	-0.150968	-0.426926	-0.114983	-1.57113	1.57113	0.636483	1.47247	0.104684	0.47885	0.0613945	2.1174	0
2001	Sichuan	0.272	49.52	1534.89	769.95	50.85	673.1	41	963	503.8	567	203	38.7	12.2	328.2	276.8	29.1	11.9	6.17846	4293.5	8143	212	74311	9571.5	2533	31.2	54841	189.867	27.0591	38.4931	18.4922	2.99205	6.3325	283.236	5.64628	0.177108	-0.861323	-0.151128	-0.436186	-0.120654	-1.56929	1.56929	0.637231	1.40111	0.105091	0.519966	0.065321	2.09149	0
2002	Sichuan	0.282	61.12	1651.53	807.43	54.6	743.91	45.59	1042.4	558.1	593.2	214.3	40.8	13.8	376	316.9	32.5	13.1	6.26274	4725.01	8110	210	75648	9564.6	2501	32.5	54351	188.076	26.8173	39.1857	19.2628	2.98989	6.2525	282.584	5.64398	0.17718	-0.84763	-0.148554	-0.436266	-0.124177	-1.55663	1.55663	0.642415	1.35331	0.0977434	0.534441	0.068485	2.05398	2.84e-14
2003	Sichuan	0.301	48.58	1784.49	804.7	59.26	832.34	53.34	1118.4	666.1	590	214.7	43.8	15.4	426.7	405.6	38.1	15.3	6.56615	5333.09	8176	208	81751	9384.5	2503	33.8	53852	186.285	26.5711	42.347	20.0333	2.93359	6.2575	284.427	5.65048	0.176976	-0.814986	-0.147785	-0.379376	-0.132194	-1.47434	1.47434	0.678269	1.2392	0.0944498	0.490695	0.0744342	1.89877	34.85
2004	Sichuan	0.311	107.27	2252.3	987.7	62.7	1097.6	65.8	1401.9	850.4	727.6	260.1	46.3	16.4	559.5	538.1	46.4	19.3	6.66281	6379.63	8090	215	85900	9387.5	2503	35.4	55373	192.554	27.3216	44.4962	20.9816	2.93453	6.2575	294.545	5.68543	0.175888	-0.812601	-0.12859	-0.369306	-0.128845	-1.43934	1.43934	0.694762	1.22674	0.078592	0.506705	0.0702361	1.88227	38.5
2005	Sichuan	0.33	95.06	2457.46	1037.2	69.94	1230.18	78.49	1516.3	941.2	758.7	278.5	51.9	18.1	626.8	603.4	55.5	23	6.00945	7385.11	8212	221	91255	9480.2	2508	36.2	56336	197.928	27.7967	47.2701	21.4557	2.96351	6.27	303.684	5.71599	0.174948	-0.787057	-0.131277	-0.365438	-0.138132	-1.4219	1.4219	0.703282	1.1498	0.0816071	0.520003	0.0770714	1.82848	41.65
2006	Sichuan	0.343	113.15	2510.6	1079	76.7	1239.4	65.5	1595.3	1006.8	782.7	292.3	57.6	19.2	667.8	649.6	61.5	25.6	6.36544	8637.81	8169	228	96327	9341.9	2487	39	58329	204.197	28.7801	49.8974	23.1153	2.92028	6.2175	315.127	5.75298	0.173823	-0.786259	-0.140135	-0.362118	-0.117994	-1.4065	1.4065	0.710982	1.15083	0.0916514	0.507498	0.0626757	1.81265	50
2007	Sichuan	0.356	175.65	3370.17	1316.6	87.2	1827.07	85.8	2032	1338	955	362	65	22	914	914	65	21	6.64257	10505.3	8127	238	99424	9278.2	2500	39.7	60322	213.153	29.7635	51.5016	23.5302	2.90036	6.25	327.099	5.79026	0.172704	-0.746157	-0.122588	-0.331919	-0.122216	-1.32288	1.32288	0.755927	1.03062	0.0764461	0.54213	0.0788006	1.72799	53.5
2008	Sichuan	0.374	242.61	3903.4	1607.55	97.89	2036.3	103.68	2366	1537	1162	445	73	25	1018	1018	77	27	6.72857	12506.2	8138	243	103240	9438.9	2507	39.8	60772	217.631	29.9855	53.4783	23.5895	2.9506	6.2675	333.902	5.81085	0.172092	-0.76064	-0.119305	-0.33946	-0.124208	-1.34361	1.34361	0.744262	1.07539	0.0732282	0.521673	0.0757493	1.74605	57.98
2009	Sichuan	0.387	322.76	3689.81	1806.06	112.517	1596.72	119.055	2240.6	1449.2	1267.9	538.2	72.5	40.1	790.4	806.3	75.8	43.2	6.81715	14151.3	8185	248	109217	9476.6	2524	41	61891	222.109	30.5376	56.5744	24.3007	2.96238	6.31	342.794	5.83713	0.171317	-0.769115	-0.12449	-0.353853	-0.128934	-1.37639	1.37639	0.726537	1.15311	0.0551325	0.424203	0.0566144	1.68906	55.4632
2010	Sichuan	0.4018	401.76	4081.81	2069.33	112.903	1705.16	129.826	2482.9	1598.9	1436.7	632.6	79.7	33.2	844.1	861.1	82.7	47.1	7.07788	17185.5	8044.92	248	114161	9478.8	2553	42.1	62184	222.109	30.6822	59.1354	24.9527	2.96307	6.3825	346.225	5.84709	0.171025	-0.760233	-0.12346	-0.356313	-0.127576	-1.36758	1.36758	0.731217	1.15137	0.0664008	0.409498	0.0558463	1.68311	64.5971
2011	Sichuan	0.4183	545.7	4932.73	2454.26	130.097	2127.2	147.163	2983.5	1949.2	1700.8	753.5	90.3	39.8	1053	1074.2	93.6	53.6	9.9202	21026.7	8050	251	122227	9565.6	2601	43.4	61910	224.796	30.547	63.3136	25.7232	2.99021	6.5025	353.872	5.86894	0.170389	-0.752385	-0.117488	-0.354116	-0.121412	-1.3454	1.3454	0.743273	1.12306	0.059839	0.422731	0.0520983	1.65773	74.0109
2012	Sichuan	0.4353	654.95	5433.12	2764.9	151.5	2269.86	163.774	3297.2	2136	1915.5	849.4	104.1	47.4	1122.4	1147.4	103.8	59.9	7.20344	23872.8	8076.2	253	126827	9657	2663	45.8	60317	226.587	29.761	65.6964	27.1457	3.01878	6.6575	358.866	5.88295	0.169983	-0.757602	-0.121755	-0.355435	-0.122129	-1.35692	1.35692	0.736963	1.14762	0.06124	0.408679	0.0522355	1.66978	83.092
2013	Sichuan	0.449	741.78	5620.27	2903.48	179.434	2267.56	177.49	3425.6	2194.7	2011.5	892	123.3	56.1	1121.3	1146.3	112.5	65	6.95388	26392.1	8107	251	127854	9682.2	2617	46.3	59954	224.796	29.5819	66.2284	27.442	3.02666	6.5425	357.617	5.87946	0.170084	-0.761295	-0.135106	-0.357315	-0.126441	-1.38016	1.38016	0.724555	1.16498	0.0701695	0.394663	0.0546584	1.68447	92.2969
2014	Sichuan	0.463	826.59	5888.09	3078.61	195.988	2318.84	192.35	3594.2	2293.9	2130.4	948.2	134.7	61.3	1144.3	1174.5	121.6	70.7	6.98789	28536.7	8140.2	250	130263	9668.6	2666	46.6	59385	223.9	29.3011	67.4762	27.6198	3.0224	6.665	357.985	5.88049	0.170054	-0.762296	-0.139463	-0.356727	-0.129484	-1.38797	1.38797	0.720477	1.17474	0.0731415	0.383693	0.0561866	1.68776	102.297
2015	Sichuan	0.4769	926.65	6377.84	3335.51	205.823	2515.58	210.515	3745.3	2632.5	2296.7	1038.8	131.7	74.1	1121.9	1393.7	127	83.5	7.12494	30053.1	8204	250	132170	9689.9	2735	46.9	58912	223.9	29.0678	68.4641	27.7976	3.02906	6.8375	359.096	5.88359	0.169964	-0.75394	-0.129366	-0.281378	-0.12643	-1.29111	1.29111	0.774525	1.15627	0.0573572	0.317504	0.0502027	1.58134	110.41
2016	Sichuan	0.4921	988.71	6831.08	3710.97	219.092	2551.71	223.895	4005.4	2825.7	2390.7	1320.3	145	74.1	1258.7	1293	134.9	89	7.06333	32934.5	8262	249	132384	9493.8	2814	46.9	58038	223.004	28.6365	68.5749	27.7976	2.96776	7.035	358.016	5.88058	0.170051	-0.654025	-0.131854	-0.357793	-0.125662	-1.26933	1.26933	0.787815	0.983673	0.0627607	0.363635	0.0496795	1.45975	125.41
2017	Sichuan	0.5079	1023.13	6955.55	4004.2	346.802	2199.72	234.919	4365.1	2590.4	2813.1	1191.1	220.7	126.1	1086.6	1113.1	142	92.9	7.25853	36980.2	8302	242	130993	9575.1	2873	46.7	55751	216.735	27.5081	67.8544	27.6791	2.99318	7.1825	349.952	5.8578	0.170713	-0.812639	-0.177415	-0.356454	-0.12876	-1.47527	1.47527	0.677843	1.35963	0.0872645	0.308725	0.051625	1.80724	169.91
2018	Sichuan	0.5229	1310.89	7195.6	4253.7	358.7	2246.1	247.9	4543.6	2652.1	2923.8	1230	227	131.8	1126.5	1119.5	149.4	98.6	7.11417	36980.2	8341	235	120186	9615.3	2933	46.9	51276	210.466	25.3001	62.2563	27.7976	3.00574	7.3325	336.158	5.81758	0.171893	-0.822619	-0.176589	-0.365373	-0.130356	-1.49494	1.49494	0.668925	1.40521	0.0858568	0.314101	0.0522015	1.85737	89.2
2000	Guizhou	0.2387	16.04	412.97	279.61	18.04	110.67	4.65	271	142	187.3	92.3	14	4	66.5	44.2	3.2	1.5	4.7595	1029.92	3755.72	71	19892	4696.7	653	3.6	8400	63.5876	4.14464	10.3041	2.13372	1.46819	1.6325	83.2707	4.4221	0.226137	-0.743185	-0.191489	-0.462355	-0.0590491	-1.45608	1.45608	0.686776	1.37395	0.152892	0.403191	0.0240211	1.95405	1.95e-14
2001	Guizhou	0.239599	19.99	418.61	279.95	15.08	118.46	5.13	274.2	144.4	187.4	92.5	11.9	3.2	71.4	47.1	3.5	1.6	5.52734	1133.27	3798.51	70	19805	4650.7	660	3.6	8329	62.692	4.10961	10.259	2.13372	1.45381	1.65	82.2981	4.41035	0.22674	-0.741231	-0.167042	-0.474958	-0.0635364	-1.44677	1.44677	0.691196	1.35487	0.133964	0.428982	0.0268075	1.94463	0
2002	Guizhou	0.242909	27.98	431.39	278.88	18.17	128.8	5.54	280.8	150.6	184.6	94.3	13.2	5	79.5	49.3	3.6	2	5.77166	1243.43	3837.28	74	22838	4645.4	672	3.8	8819	66.2744	4.35138	11.8301	2.25226	1.45215	1.68	87.8403	4.47552	0.223438	-0.716249	-0.174292	-0.503563	-0.0634765	-1.45758	1.45758	0.686068	1.26551	0.111196	0.481466	0.023116	1.88129	0
2003	Guizhou	0.247701	24.67	466.72	275.46	25.87	139.48	6.08	303.9	162.8	181.5	93.9	17.6	8.3	87.6	51.9	4	2.1	5.67916	1426.34	3869.66	75	24629	4634.2	683	4.5	9024	67.17	4.45253	12.7578	2.66715	1.44865	1.7075	90.2036	4.50207	0.22212	-0.700166	-0.202001	-0.517393	-0.0649411	-1.4845	1.4845	0.673627	1.14081	0.117537	0.50442	0.0248135	1.78758	19.83
2004	Guizhou	0.262799	52.32	524.64	317.69	23.25	168.79	7.02	340.9	183.7	208.1	109.6	16.2	7	106.2	62.6	4.6	2.4	6.01764	1677.8	3903.7	74	26657	4695	693	4.8	9533	66.2744	4.70368	13.8083	2.84496	1.46766	1.7325	90.8315	4.50901	0.221778	-0.692021	-0.175293	-0.534906	-0.0664285	-1.46865	1.46865	0.680899	1.14975	0.10256	0.545802	0.0256462	1.82376	7.89
2005	Guizhou	0.2687	53.29	571.84	335.53	23.91	194.2	9.41	368.9	202.9	218.3	117.2	15.9	8.1	122.2	72	6.2	3.3	5.64539	1979.06	3730	77	29321	4804.1	712	5	9764	68.9612	4.81766	15.1883	2.9635	1.50176	1.78	95.2124	4.55611	0.219486	-0.677782	-0.160937	-0.546413	-0.0779622	-1.46309	1.46309	0.683483	1.09291	0.0820762	0.576386	0.0309167	1.78228	8.79
2006	Guizhou	0.2746	61.55	601.54	347.97	25.85	189.79	7.44	393.2	217.4	230.6	124	17	8.8	130.2	77.5	8.2	4.2	5.97584	2270.89	3757.18	80	30681	4449.4	738	4.9	10637	71.648	5.2484	15.8928	2.90423	1.39088	1.845	98.9293	4.59441	0.217656	-0.67552	-0.16354	-0.527644	-0.062604	-1.42931	1.42931	0.699639	1.07576	0.0830161	0.530052	0.0241475	1.71297	30.49
2007	Guizhou	0.2824	87.53	697.01	392.2	27.77	231.6	9.04	446	251	260	132	18	9	146	86	6	3	6.13228	2741.9	3762.36	82	33710	4464.5	780	5.4	10722	73.4392	5.29034	17.4618	3.20058	1.3956	1.95	102.737	4.63218	0.215881	-0.704998	-0.156019	-0.541959	-0.065345	-1.46832	1.46832	0.68105	1.10833	0.0796832	0.564097	0.0259394	1.77805	36.4
2008	Guizhou	0.291099	121.71	843.8	464.8	35.63	291.65	10.49	539	305	307	157	23	12	183	108	7	4	6.42493	3333.4	3793	83	47765	4619.4	917	5.6	12920	74.3348	6.37486	24.7423	3.31912	1.44402	2.2925	112.508	4.72302	0.211729	-0.697867	-0.161104	-0.549467	-0.0615017	-1.46994	1.46994	0.6803	1.07712	0.0809325	0.585666	0.0217557	1.76548	41.23
2009	Guizhou	0.2989	204.13	875.204	501.523	36.9244	281.53	11.0616	550.3	324.9	330.5	171	25.1	11.8	167.8	113.7	7.2	3.8	6.49826	3912.68	3537	87	46470	4780.7	1016	5.8	12464	77.9172	6.14986	24.0715	3.43766	1.49445	2.54	115.611	4.75023	0.210516	-0.696668	-0.165398	-0.490046	-0.0633215	-1.41543	1.41543	0.706497	1.10753	0.089742	0.474729	0.0239474	1.69595	44.1657
2010	Guizhou	0.3381	246.76	997.816	587.311	41.0081	304.162	13.8227	625	372.8	385.6	201.7	28.1	12.9	179.5	124.7	9	4.8	6.49801	4602.16	3479	87	36174	4889.1	1132	6.9	12938	77.9172	6.38374	18.7381	4.08963	1.52833	2.83	111.487	4.71391	0.212138	-0.693386	-0.163172	-0.473176	-0.0679886	-1.39772	1.39772	0.715449	1.12525	0.0895232	0.438786	0.0259744	1.67953	51.5127
2011	Guizhou	0.3496	278.47	1165.46	655.303	46.6619	381.947	19.8986	726.2	439.2	430.8	224.5	32	14.7	223.2	158.7	12.8	7.1	10.8034	5701.84	3469	94	40857	5021.2	1201	9.7	14469	84.1864	7.13915	21.1639	5.74919	1.56963	3.0025	122.811	4.81065	0.207872	-0.69021	-0.159982	-0.477374	-0.0795558	-1.40712	1.40712	0.71067	1.07896	0.0871561	0.460918	0.0307806	1.65781	61.648
2012	Guizhou	0.3641	361.87	1436.61	864.86	54.1867	421.546	28.2125	891.9	544.7	561.3	303.5	37	17.2	245.7	175.8	17.8	10.4	6.5198	6852.2	3484.07	98	44062	5182.9	1215	10.2	14450	87.7688	7.12978	22.8241	6.04554	1.62017	3.0375	128.426	4.85535	0.205958	-0.67567	-0.152519	-0.45801	-0.0877373	-1.37393	1.37393	0.727836	1.11338	0.0811385	0.410102	0.0336117	1.63823	67.8056
2013	Guizhou	0.3783	400.31	1663.02	997.118	69.8749	482.682	38.3046	1031.7	631.3	646.1	351	47.7	22.2	280.7	202	24	14.3	6.819	8086.86	3502.22	97	47495	5390.1	927	10.9	13480	86.8732	6.65117	24.6024	6.46043	1.68494	2.3175	128.59	4.85663	0.205904	-0.672546	-0.165317	-0.454537	-0.0987804	-1.39118	1.39118	0.718814	1.10368	0.0902796	0.403325	0.0386571	1.63594	75.0396
2014	Guizhou	0.4001	447.19	2118.48	1321.86	99.6212	569.295	47.0132	1316.1	802.4	851.9	470	68.1	31.5	331.2	238.1	29.3	17.8	6.72903	9266.39	3508.04	101	48949	5516.5	982	10.9	13425	90.4556	6.62403	25.3556	6.46043	1.72446	2.455	133.075	4.89091	0.204461	-0.665394	-0.180014	-0.441812	-0.0955676	-1.38279	1.38279	0.723177	1.13096	0.101663	0.373803	0.0365294	1.64296	80.7002
2015	Guizhou	0.4201	534.26	2738.67	1772.59	137.701	665.172	55.898	1712.7	1026	1096.5	676.1	92.9	44.8	415.9	249.2	35.3	20.6	6.74451	10502.6	3529.5	104	49403	5542.2	1065	11	13722	93.1424	6.77057	25.5907	6.5197	1.73249	2.6625	136.418	4.91573	0.203429	-0.594538	-0.187015	-0.468123	-0.0904252	-1.3401	1.3401	0.746212	1.04971	0.104264	0.405355	0.0349756	1.5943	107.304
2016	Guizhou	0.4415	629.38	3097.19	1888.64	195.003	797.207	68.7351	1944.3	1152.9	1189	699.7	133.3	61.7	480.1	317.1	43.8	24.9	6.74321	11776.7	3555	104	51053	5604.8	1088	11.2	13677	93.1424	6.74837	26.4455	6.63824	1.75206	2.72	137.446	4.92324	0.203119	-0.624947	-0.222603	-0.456085	-0.0970435	-1.40068	1.40068	0.713939	1.03622	0.136025	0.389708	0.0390379	1.60099	147.605
2017	Guizhou	0.4602	612.05	3413.86	2076.99	228.802	885.793	60.0865	2140	1273.9	1306.4	770.6	156.7	72.1	531.1	354.7	38	22.1	7.06267	13540.8	3580	96	51138	5659.4	1114	11.4	13399	85.9776	6.6112	26.4895	6.75678	1.76913	2.785	130.389	4.87052	0.205317	-0.623479	-0.233169	-0.454797	-0.0806435	-1.39209	1.39209	0.718345	1.03142	0.145663	0.388509	0.0302637	1.59586	162.188
2018	Guizhou	0.4752	664.84	3619.5	2288.7	253.3	846.3	54.8	2272.7	1346.8	1439.3	849.4	174.7	78.6	507.6	338.7	34.5	20.3	6.95125	13540.8	3600	89	55031	5477.2	1132	11.1	11122	79.7084	5.48771	28.5061	6.57897	1.71217	2.83	124.823	4.8269	0.207172	-0.623304	-0.242013	-0.434384	-0.071473	-1.37117	1.37117	0.729302	1.07147	0.155545	0.350415	0.0257309	1.60316	176.4
2000	Yunnan	0.233588	39.2	680.86	416.36	49.75	201.49	13.26	434.5	246.4	275.6	140.7	36.7	13.1	113.5	88	8.7	4.5	5.08098	2011.19	4240.8	112	48591	5786	1403	45.8	24646	100.307	12.1606	25.1701	27.1457	1.8087	3.5075	170.1	5.13638	0.194689	-0.711888	-0.266448	-0.43564	-0.0895448	-1.50352	1.50352	0.665106	1.19783	0.204706	0.381688	0.0376524	1.82188	0
2001	Yunnan	0.248636	45.26	703.53	431.31	47.21	210.63	14.38	450.5	253	286.6	144.8	35.3	11.9	119	91.7	9.7	4.7	5.55121	2138.31	4287.4	120	50929	5929.6	1424	46.1	25000	107.472	12.3353	26.3812	27.3235	1.85359	3.56	178.925	5.18697	0.192791	-0.718523	-0.254249	-0.439088	-0.0943262	-1.50619	1.50619	0.663928	1.21343	0.199058	0.388522	0.0421842	1.84319	0
2002	Yunnan	0.260091	46.35	743.75	414.89	59.27	223.49	15.19	470.5	267	295.7	149.7	39.8	13.7	124.8	98.7	10.2	4.9	5.50882	2312.82	4333.1	125	56638	5813.1	1442	43.2	25738	111.95	12.6994	29.3385	25.6046	1.81717	3.605	185.015	5.22044	0.191555	-0.705329	-0.286574	-0.431795	-0.0944429	-1.51814	1.51814	0.658701	1.10188	0.23151	0.379952	0.0425143	1.75586	30.91
2003	Yunnan	0.265998	48.99	799.33	433.91	73.17	242.53	16.56	496.9	302.5	286.1	147.8	52.7	20.5	134.5	108	11	5.6	5.54119	2556.02	4375.6	129	61542	5756	1457	44.6	26873	115.532	13.2594	31.8788	26.4344	1.79933	3.6425	192.547	5.26034	0.190102	-0.690179	-0.3053	-0.428449	-0.0943036	-1.51823	1.51823	0.658661	1.05079	0.235323	0.377866	0.0406948	1.70468	33.16
2004	Yunnan	0.281007	71.9	965.22	516.92	86.4	305.42	19.14	609	356.2	346	171	64.1	22.3	171.9	133.5	12.9	6.3	6.12806	3081.91	4415.2	137	63127	5890	1469	43.4	29096	122.697	14.3563	32.6998	25.7232	1.84121	3.6725	200.99	5.30326	0.188563	-0.711871	-0.310542	-0.444096	-0.0919552	-1.55846	1.55846	0.641657	1.08362	0.2573	0.407442	0.0406036	1.78897	37.34
2005	Yunnan	0.295007	73.5	1068.58	559.32	105.53	339.68	22.97	669.8	398.8	366.8	192.5	79.3	26.2	191.9	147.8	16.3	6.7	5.62375	3472.89	4450.4	143	67821	6053.8	1485	57.1	30576	128.071	15.0865	35.1313	33.8432	1.89242	3.7125	217.737	5.38329	0.18576	-0.676308	-0.338004	-0.447319	-0.101653	-1.56328	1.56328	0.639679	0.99736	0.29891	0.412728	0.0522958	1.76129	41.08
2006	Yunnan	0.304997	83.86	1209.76	630.19	142.59	362.89	26.3	749.8	459.9	407.6	222.6	105.5	37.1	199.2	163.6	18.5	7.8	5.8659	4006.72	4483	150	68833	5776.2	1501	52	32891	134.34	16.2288	35.6555	30.8204	1.80564	3.7525	222.603	5.40539	0.185001	-0.654833	-0.375204	-0.420245	-0.102009	-1.55229	1.55229	0.64421	0.953853	0.335172	0.365243	0.0515625	1.70583	47.79
2007	Yunnan	0.315995	127.6	1414.79	707.15	156.27	459.63	35.73	837	494	442	242	116	40	238	200	19	6	5.99228	4741.31	4514	158	69845	5801.9	1517	46.9	35206	141.505	17.371	36.1797	27.7976	1.81367	3.7925	228.459	5.43136	0.184116	-0.647709	-0.360951	-0.421775	-0.122016	-1.55245	1.55245	0.644143	0.912909	0.320319	0.386602	0.0799732	1.6998	56.0068
2008	Yunnan	0.330002	177.77	1641.46	790.865	183.596	570.012	38.1236	974	621	515	265	125	58	314	256	13	15	6.20844	5700.1	4543	168	74830	6056.2	1537	50	42875	150.461	21.1549	38.7619	29.635	1.89317	3.8425	245.748	5.50431	0.181676	-0.671951	-0.330904	-0.438206	-0.0840622	-1.52512	1.52512	0.655685	0.93634	0.241055	0.425935	0.0201287	1.62346	58.8629
2009	Yunnan	0.34	267.28	1706.19	850.655	196.126	557.755	41.9611	1067.5	638.7	569.9	280.7	138.3	57.9	311.2	246.5	25.4	16.6	6.22373	6169.75	4571	171	81354	6343.9	1562	57.5	42567	153.148	21.003	42.1414	34.0802	1.9831	3.905	256.26	5.54619	0.180304	-0.700085	-0.348755	-0.4417	-0.101586	-1.59213	1.59213	0.628091	1.01224	0.27457	0.412705	0.0376309	1.73714	59.6906
2010	Yunnan	0.347	327.21	1810.53	925.581	184.228	588.806	48.0607	1108.4	702.2	609.2	316.3	129	55.3	317.1	271.7	28.8	19.2	6.68589	7224.18	4601.6	185	85690	6437.3	1588	65.3	46191	165.686	22.7911	44.3874	38.7033	2.0123	3.97	277.55	5.626	0.177746	-0.678088	-0.318717	-0.415555	-0.107093	-1.51945	1.51945	0.658131	0.984623	0.237364	0.379555	0.0398178	1.64136	63.8514
2011	Yunnan	0.368	409.8	2306.49	1124.72	245.665	808.197	55.931	1411.1	895.3	742.7	382.1	172	73.7	435.6	372.6	33.6	22.4	10.1884	8893.12	4631	200	91229	6667.5	1634	72.6	48157	179.12	23.7611	47.2566	43.03	2.08426	4.085	299.337	5.70157	0.17539	-0.674299	-0.328798	-0.422197	-0.100024	-1.52532	1.52532	0.655601	0.947824	0.248572	0.409647	0.036374	1.64242	71.983
2012	Yunnan	0.3931	518.6	2680.22	1398.18	225.833	912.965	63.1039	1654.6	1025.7	935	463.2	151.3	74.5	498.9	414	38.8	24.3	6.66042	10309.5	4659	210	101280	6920.4	1678	77.9	55326	188.076	27.2984	52.463	46.1713	2.16332	4.195	320.367	5.76947	0.173326	-0.705874	-0.268139	-0.430385	-0.0992818	-1.50368	1.50368	0.665035	1.05302	0.171119	0.410484	0.0375933	1.67221	80.14
2013	Yunnan	0.4048	538.97	3056.04	1639.4	293.252	962.554	70.4095	1895.2	1160.9	1098.4	541	199.4	93.8	520.7	441.8	42.2	28.2	6.8508	11832.3	4686.6	219	106606	7148.2	1660	82.3	54782	196.136	27.03	55.2219	48.7792	2.23453	4.15	333.552	5.8098	0.172123	-0.713998	-0.297277	-0.415632	-0.0961586	-1.52307	1.52307	0.65657	1.08915	0.203988	0.371217	0.0344775	1.69883	90.428
2014	Yunnan	0.4173	594.45	3263.35	1806.3	303.121	975.777	78.1441	2027.3	1236	1208.4	597.9	206.1	97	527.9	447.9	46.9	31.3	6.80921	12814.6	4713.9	227	110993	7194.4	1709	84.8	57225	203.301	28.2354	57.4944	50.261	2.24897	4.2725	345.813	5.8459	0.17106	-0.716854	-0.290738	-0.410127	-0.0990491	-1.51677	1.51677	0.659297	1.11869	0.19736	0.352418	0.0358807	1.70435	100
2015	Yunnan	0.4333	641.52	3383.09	1841.46	317.123	1031.02	81.683	2098.3	1284.8	1231.3	610.1	215.8	101.3	559.7	471.3	48.9	32.8	6.85483	13619.2	4741.8	232	113104	7185.6	1758	86.3	58648	207.779	28.9375	58.5879	51.15	2.24622	4.395	353.096	5.86674	0.170452	-0.713286	-0.292791	-0.414515	-0.0995489	-1.52014	1.52014	0.657834	1.09853	0.199689	0.36192	0.0359959	1.69614	111.8
2016	Yunnan	0.4503	712.92	3633.12	1943.65	330.369	1141.82	94.2379	2242.2	1390.9	1305.6	638	217	113.4	616.2	525.6	56.2	38	6.87653	14788.4	4771	236	115926	6786.6	1809	84.8	58601	211.362	28.9143	60.0497	50.261	2.12149	4.5225	357.231	5.87838	0.170115	-0.717732	-0.277037	-0.413751	-0.104879	-1.5134	1.5134	0.660765	1.09478	0.174007	0.368456	0.0383618	1.67561	123.043
2017	Yunnan	0.4669	674.82	3872.93	1982.52	381.534	1289.45	87.7014	2388.6	1484.4	1330.3	652.2	250.3	131.2	705.3	584.1	52.5	35.2	7.09439	16376.3	4800.5	232	120150	6790.8	1851	85.9	57675	207.779	28.4574	62.2377	50.9129	2.1228	4.6275	356.138	5.87532	0.170204	-0.707665	-0.291944	-0.428941	-0.094827	-1.52338	1.52338	0.656436	1.04411	0.187941	0.402025	0.0337741	1.66785	131.718
2018	Yunnan	0.4781	842.2	4108.9	2234.7	396.9	1237.1	98.3	2552.6	1556.3	1498.8	735.9	265.1	131.8	676	561.2	58.8	39.5	7.21267	16376.3	4830	217	119685	6890.8	1898	25.4	52591	194.345	25.9489	61.9968	15.0546	2.15406	4.745	304.245	5.71783	0.174892	-0.718109	-0.293268	-0.417445	-0.0988222	-1.52764	1.52764	0.654602	1.10769	0.19429	0.362667	0.035613	1.70026	141.9
2000	Tibet	0.306008	4.96	51.22	26.36	1.313	23.53	0.0124	38.2	13	18.4	8	1.1	0.2	18.7	4.8			2.23617	117.8	259.83	3	128	231.1	157	0.7	651.03	2.6868	0.321225	0.066304	0.41489	0.0722419	0.3925	3.95396	1.37472	0.727422	-0.770519	-0.137621	-0.982068	0	-1.89021	1.89021	0.529042	1.18368	0.14099	1.78971	0	3.11438	0.0046
2001	Tibet	0.309184	6.32	52.78	27.61	1.2849	23.87	0.0134	39.1	13.7	19.2	8.4	1.1	0.2	18.8	5.1	0	0	3.82905	139.16	262.95	3	294	230.9	154	0.5	583	2.6868	0.287658	0.152292	0.29635	0.0721793	0.385	3.88028	1.35591	0.737514	-0.771402	-0.131952	-0.948887	0	-1.85224	1.85224	0.539886	1.19569	0.133894	1.66714	0	2.99672	0.0017
2002	Tibet	0.313512	7.22	55.89	29.08	1.2221	25.58	0.0122	41.4	14.5	20.1	9	0.9	0.3	20.4	5.2	0	0	3.69539	162.04	266.88	3	521	232.9	160	0.9	1612	2.6868	0.795377	0.269878	0.53343	0.0728045	0.4	4.75829	1.55989	0.641072	-0.758	-0.107613	-0.983313	0	-1.84893	1.84893	0.540855	1.16202	0.0655985	1.79553	0	3.02315	0
2003	Tibet	0.364326	6.26	58.63	25.28	5.3084	27.09	0.0078	56.2	2.4	23.8	1.5	5.2	0.1	26.2	0.9	0	0	4.1409	185.09	270.17	3	579	233.7	156	0.8	596	2.6868	0.294072	0.299922	0.47416	0.0730546	0.39	4.21801	1.43936	0.694752	-1.55459	-0.575223	-1.91437	0	-4.04418	1.85	0.247269	6.84137	4.70812	13.4508	0	25.0003	0.9438
2004	Tibet	0.365536	8.59	62.74	26.56	5.7186	29.12	0.0087	44.2	18.5	14.7	11.9	5.1	0.6	23.3	5.9			4.30893	220.34	273.68	4	680	231.2	154	1	728	3.5824	0.359202	0.35224	0.5927	0.0722731	0.385	5.34382	1.67594	0.59668	-0.45335	-0.413386	-0.993754	0	-1.86049	1.86049	0.537493	0.522942	0.774755	1.83295	0	3.13065	1.3327
2005	Tibet	0.363827	9.64	67.74	29.89	5.6997	30.05	0.0136	48	19.8	14.3	11.2	9.5	0.6	22.6	7.4			3.23804	251.21	277	4	720	235	163	1.4	726	3.5824	0.358216	0.37296	0.82978	0.073461	0.4075	5.62432	1.7271	0.579005	-0.468823	-0.440678	-0.855846	0	-1.76535	1.76535	0.566461	0.563376	1.33223	1.3548	0	3.25041	2.0867
2006	Tibet	0.35879	13.2	70.48	30.5	6.0191	31.7	0.1762	47.7	22.3	20.1	11.7	2.2	0.6	23.7	9.3	0.1	0	4.04485	291.01	281	4	602	233	159	1.4	860	3.5824	0.424333	0.311836	0.82978	0.0728358	0.3975	5.61868	1.7261	0.579341	-0.596642	-0.321082	-0.780119	0	-1.69784	1.69784	0.588982	0.743437	0.313139	1.1462	0	2.20277	2.0847
2007	Tibet	0.368643	40.31	79.83	35.94	6.3078	34.91	0.1073	55	25	27	12	2	1	24	11			4.33975	342.19	284.15	5	484	232.9	156	1.4	1002	4.478	0.494397	0.250712	0.82978	0.0728045	0.39	6.51569	1.87421	0.533557	-0.724373	-0.255319	-0.702873	0	-1.68257	1.68257	0.594331	1.01296	0.158031	0.954118	0	2.12511	2.5649
2008	Tibet	0.376724	62.87	88.45	39.7	6.8	38.96	0.2804	61	28	29	14	2	1	27	12	0	0	4.59209	395.91	287.08	5	527	235.8	221	1.7	1187	4.478	0.585678	0.272986	1.00759	0.0737111	0.5525	6.97046	1.94168	0.515017	-0.686424	-0.250525	-0.718341	0	-1.65529	1.65529	0.604124	0.929742	0.153759	0.991068	0	2.07457	2.7096
2009	Tibet	0.223	84.71	93.3807	39.0575	7.11556	44.2879	0.204975	63.9	29.5	28.4	10.7	2.4	4.7	31.1	13.1		0.2	4.34664	441.36	295.84	5	441	235.1	235	2	921	4.478	0.454431	0.228438	1.1854	0.0734923	0.5875	7.00726	1.94695	0.513625	-0.77286	-0.144955	-0.763849	0	-1.68166	1.68166	0.594649	1.11015	0.0389104	1.12595	0	2.27501	2.71478
2010	Tibet	0.2267	89.11	100.772	46.1397	2.45427	48.8949	0.225751	68.7	32.1	30.5	15.6	1.6	0.8	34.3	14.6	0.1	0.1	4.31334	507.46	300.22	5	852	240.2	237	3.1	1036	4.478	0.511173	0.441336	1.83737	0.0750865	0.5925	7.93546	2.07134	0.482779	-0.664652	-0.107359	-0.765316	-0.0136679	-1.55099	1.55099	0.644747	0.895177	0.0487092	1.13989	0.0022402	2.08602	3.05761
2011	Tibet	0.2271	126.53	109.368	49.6152	2.39288	54.1123	0.218077	74.4	35	32.6	17	1.5	0.8	38.3	15.8	0.1	0.2	10.0092	605.83	303.3	5	1032	241.4	245	4.2	963	4.478	0.475154	0.534576	2.48934	0.0754616	0.6125	8.66503	2.1593	0.463114	-0.653952	-0.0973807	-0.786243	-0.0110157	-1.54859	1.54859	0.645748	0.869952	0.0410236	1.19936	0.000997	2.11133	3.02902
2012	Tibet	0.2275	142.62	118.327	53.3863	2.55767	59.0193	0.222027	80.3	38	35	18.4	1.6	0.9	41.7	17.3	0.1	0.2	4.45782	701.03	307.62	5	1152	244	251	4.8	923	4.478	0.455417	0.596736	2.84496	0.0762744	0.6275	9.07889	2.20595	0.453319	-0.649195	-0.0953175	-0.785772	-0.0104801	-1.54076	1.54076	0.649028	0.858217	0.0384273	1.20227	0.0009382	2.09985	3.14145
2013	Tibet	0.2371	148.79	127.997	57.9235	2.65339	64.1557	0.176208	86.8	41.2	37.9	20	1.7	1	45	19.2	0.1	0.1	4.07848	815.67	312.04	6	1336	248.6	239	5.8	1031	5.3736	0.508706	0.692048	3.43766	0.0777124	0.5975	10.6872	2.36905	0.42211	-0.648081	-0.0913534	-0.773118	-0.0090696	-1.52162	1.52162	0.657193	0.857561	0.0352412	1.17476	0.0013767	2.06894	3.08794
2014	Tibet	0.2575	169.24	138.724	63.2559	2.63712	69.3386	0.167559	93.9	44.8	41.3	21.9	1.7	0.9	48.5	20.8	0.1	0.1	3.80382	920.833	317.55	5	1724	251	244	5.1	1012	4.478	0.499331	0.893032	3.02277	0.0784626	0.61	9.5816	2.25984	0.442508	-0.647349	-0.0874223	-0.769789	-0.0081155	-1.51267	1.51267	0.66108	0.859917	0.0359075	1.16548	0.0012079	2.06251	3.32443
2015	Tibet	0.2774	200.27	149.463	68.0481	2.10872	75.2956	0.173753	100.8	48.7	44.3	23.7	1.3	0.8	52.3	23	0.1	0.1	4.45757	1026.39	323.97	6	1866	252.8	248	5.4	1074	5.3736	0.529922	0.966588	3.20058	0.0790253	0.62	10.7697	2.37674	0.420745	-0.643017	-0.0669662	-0.759252	-0.0078553	-1.47709	1.47709	0.677006	0.851015	0.0229265	1.14554	0.0011625	2.02064	3.83707
2016	Tibet	0.2956	243.28	172.973	52.2322	2.39211	113.837	0.243188	118.7	54.3	25.8	26.5	1.4	1	88.4	25.4	0.2	0.1	4.43789	1151.41	331	6	1784	263.1	252	6.2	1091	5.3736	0.53831	0.924112	3.67474	0.0822451	0.63	11.223	2.41797	0.413571	-0.353503	-0.0638562	-1.09609	-0.0102073	-1.52366	1.52366	0.656314	0.29399	0.0193611	2.29047	0.0028119	2.60663	4.26835
2017	Tibet	0.3089	238.09	178.16	78.4369	2.94749	92.168	0.327136	125.9	52.3	54.3	24.1	1.5	1.5	66.7	25.5	0.2	0.1	4.6381	1310.92	337	6	1870	254.1	261	5.6	1076	5.3736	0.530909	0.96866	3.31912	0.0794317	0.6525	10.9242	2.39098	0.418238	-0.718814	-0.0678591	-0.838387	-0.0128409	-1.6379	1.6379	0.610538	0.991956	0.016544	1.35318	0.0036724	2.36535	4.28076
2018	Tibet	0.3114	364.64	195.5	88.1	3.2	98.4	0.3	132.2	63.3	58.3	29.8	2.2	1	67.6	30.8	0.3	0.1	4.97688	1310.92	344	5	1778	270.4	265	3	982	4.478	0.484529	0.921004	1.7781	0.084527	0.6625	8.40866	2.12926	0.469646	-0.66162	-0.0802188	-0.741203	-0.0116289	-1.49467	1.49467	0.669044	0.88162	0.0360102	1.1047	0.0046036	2.02693	5.5
2000	Shaanxi	0.322722	25.08	464.889	327.776	27.2175	106.39	3.5053	274.7	190.2	199.7	128.1	17.6	9.6	55.6	50.8	1.8	1.7	6.35352	1804	3644	131	25343	4555.4	1308	55.8	10323	117.324	5.09347	13.1277	33.0727	1.42402	3.27	173.311	5.15509	0.193983	-0.559449	-0.201638	-0.358145	-0.0372833	-1.15651	1.15651	0.864667	1.09915	0.107335	0.250474	0.0079836	1.46494	0
2001	Shaanxi	0.336157	34.55	478.836	337.416	23.593	114.072	3.7541	284.4	194.4	205.2	132.3	15.6	8	61.8	52.3	1.9	1.8	6.72242	2010.6	3659	131	23071	4331.9	1314	43.7	10449	117.324	5.15564	11.9508	25.901	1.35415	3.285	164.97	5.10576	0.195857	-0.555944	-0.181233	-0.381507	-0.0384365	-1.15712	1.15712	0.864215	1.09294	0.0960796	0.281501	0.0082756	1.4788	2.22e-14
2002	Shaanxi	0.346217	40.23	509.076	353.213	26.6225	125.117	4.1236	301.4	207.6	214.8	138.4	17.3	9.3	67.1	58	2.2	1.9	6.55814	2253.4	3674	132	20612	4198.3	1315	41.7	10200	118.219	5.03278	10.677	24.7156	1.31239	3.2875	163.244	5.09525	0.196261	-0.558594	-0.186776	-0.380724	-0.0401969	-1.16629	1.16629	0.85742	1.07684	0.0972813	0.284334	0.0093791	1.46784	0
2003	Shaanxi	0.355285	29.07	511.254	334.354	26.826	145.595	4.4787	317	218	205.4	129	16.6	10.2	78.1	67.5	2.6	1.9	6.86991	2587.7	3690	143	21778	4055.8	1272	42.6	9761	128.071	4.81618	11.281	25.249	1.26784	3.18	173.865	5.15828	0.193863	-0.581927	-0.180212	-0.399234	-0.0442495	-1.20562	1.20562	0.829447	1.04131	0.0853939	0.329502	0.0119877	1.46819	3.55e-15
2004	Shaanxi	0.363563	74.83	651.205	413.737	26.3525	179.436	5.1236	387.4	263.8	256.3	157.4	16.5	9.9	96.2	83.2	2.8	2.3	7.17182	3175.6	3705	143	22913	4099.8	1297	48.1	9735	128.071	4.80335	11.8689	28.5089	1.2816	3.2425	177.776	5.18053	0.193031	-0.597952	-0.150461	-0.395183	-0.0396673	-1.18326	1.18326	0.84512	1.03455	0.0674455	0.318599	0.0095783	1.43017	26.5555
2005	Shaanxi	0.372312	62	730.724	472.905	25.007	198.998	5.4879	435.8	294.9	293.1	179.8	15.8	9.2	106.6	92.4	3.1	2.4	7.07398	3772.7	3720	147	23644	4201.8	1299	48.7	9888	131.653	4.87884	12.2476	28.8645	1.31348	3.2475	182.205	5.20513	0.192118	-0.597865	-0.134003	-0.393162	-0.0386583	-1.16369	1.16369	0.859336	1.05499	0.058773	0.314182	0.0097007	1.43764	28.3261
2006	Shaanxi	0.391165	81.73	821.541	523.419	28.9488	214.13	3.4427	488.5	330.3	329.6	202.1	18.3	10.7	118.9	103	3.1	2.4	7.25471	4523.7	3735	150	24991	3983.5	1312	48.8	10054	134.34	4.96074	12.9453	28.9238	1.24524	3.28	185.695	5.22411	0.19142	-0.598838	-0.136802	-0.387879	-0.0240154	-1.14753	1.14753	0.871434	1.03906	0.0602655	0.30088	0.0054128	1.40562	51.6
2007	Shaanxi	0.406083	100.09	1002.85	629.34	33.7745	274.046	4.2427	593	410	390	239	21	12	147	127	2	2	7.33102	5465.8	3748	159	26780	4044.7	1287	52.8	10698	142.4	5.2785	13.872	31.2946	1.26437	3.2175	197.327	5.28486	0.18922	-0.599696	-0.133047	-0.394475	-0.0231222	-1.15034	1.15034	0.869308	1.02404	0.0589374	0.316302	0.0042306	1.40351	61.4463
2008	Shaanxi	0.421053	146.29	1277.86	775.851	41.4721	385.264	6.0582	754	524	481	295	26	15	207	178	3	3	7.41361	6851.3	3762	166	27612	4165.8	1301	47.8	10953	148.67	5.40432	14.303	28.3311	1.30223	3.2525	201.263	5.30461	0.188515	-0.599786	-0.129102	-0.406998	-0.025371	-1.16126	1.16126	0.861136	0.98996	0.0562541	0.35061	0.0047409	1.40157	69.2159
2009	Shaanxi	0.435	220.72	1337.22	823.6	45.63	387.9	6.5	789.6	547.6	509.4	314.2	28.8	16.9	208.6	179.3	3.7	2.8	7.58663	8169.8	3727	181	34971	4154.1	1293	77.6	13149	162.104	6.48785	18.115	45.9935	1.29857	3.2325	237.231	5.46903	0.182848	-0.596114	-0.13345	-0.402908	-0.0272462	-1.15972	1.15972	0.862278	0.998542	0.0581505	0.337482	0.0064232	1.4006	73.59
2010	Shaanxi	0.4576	267.16	1666.06	1107.24	35.1824	434.994	8.2909	988.5	677.6	684.9	422.4	22.4	12.8	233.7	201.3	4.7	3.6	7.90018	10123.5	3735	197	36811	4185.6	1285	70.4	12408	176.433	6.12223	19.0681	41.7261	1.30842	3.2125	247.87	5.51291	0.181393	-0.592752	-0.0932805	-0.389582	-0.0277168	-1.10333	1.10333	0.906346	1.07759	0.036955	0.303116	0.0064969	1.42416	80.3544
2011	Shaanxi	0.473	333.79	2058.6	1360.7	42.3	553.4	10.6	1220.9	837.7	841.6	519.1	26.9	15.4	297.4	256	6	4.6	10.6908	12512.3	3743	207	37912	4181	1274	80	12410	185.389	6.12322	19.6384	47.416	1.30698	3.185	263.059	5.57238	0.179457	-0.593057	-0.0912894	-0.39345	-0.0284985	-1.1063	1.1063	0.903917	1.07163	0.0358922	0.312297	0.0067163	1.42654	91.6
2012	Shaanxi	0.5002	376.45	2303.2	1526.28	58.4353	598.716	14.6109	1370.2	933	944.1	582.2	37.2	21.3	322.9	275.8	8.3	6.3	7.93084	14453.7	3753	240	39077	4238.3	1277	82.2	12952	214.944	6.39065	20.2419	48.7199	1.32489	3.1925	294.814	5.68634	0.17586	-0.59302	-0.107365	-0.391207	-0.0338501	-1.12544	1.12544	0.88854	1.0746	0.0443105	0.304342	0.0083576	1.43161	105.162
2013	Shaanxi	0.5131	419.62	2562.51	1714.79	67.6185	643.673	17.7625	1526	1036.5	1060.7	654.1	43	24.6	347.2	296.5	10.1	7.6	8.18379	16205.5	3764	242	40847	4269	1210	91	12998	216.735	6.41334	21.1588	53.9357	1.33449	3.025	302.603	5.71242	0.175057	-0.592308	-0.110652	-0.386681	-0.0364332	-1.12607	1.12607	0.888041	1.08516	0.0461248	0.294141	0.0092119	1.43464	118.663
2014	Shaanxi	0.5257	445.97	2741.82	1870.78	73.5734	648.271	19.8949	1635.8	1106	1157.1	713.6	46.8	26.8	349.7	298.6	11.3	8.6	8.08267	17689.9	3775.12	230	41479	4262.1	1226	91.2	12793	205.988	6.31219	21.4861	54.0542	1.33233	3.065	292.238	5.67757	0.176132	-0.590621	-0.112047	-0.378311	-0.0377241	-1.1187	1.1187	0.893893	1.10637	0.046859	0.276901	0.0095342	1.43967	129.293
2015	Shaanxi	0.5392	520.58	2813.5	1910.71	75.7926	665.495	23.6132	1673.2	1140.3	1178.6	732.1	47	28.8	358.8	306.7	13.3	10.3	8.08519	18021.9	3793	232	43068	4284.5	1237	92.3	13092	207.779	6.45972	22.3092	54.7062	1.33933	3.0925	295.686	5.6893	0.175769	-0.586164	-0.110556	-0.378115	-0.0422663	-1.1171	1.1171	0.895174	1.09331	0.0439628	0.276718	0.0108373	1.42483	137.89
2016	Shaanxi	0.5534	543.3	2985.76	2027.56	85.5406	695.933	26.2453	1776.3	1209.5	1251.6	776	51.9	33.6	375.6	320.3	14.8	11.5	8.0275	19399.6	3813	233	43717	4160.2	1251	92.8	13190	208.675	6.50808	22.6454	55.0026	1.30048	3.1275	297.259	5.6946	0.175605	-0.587433	-0.114237	-0.376576	-0.0438312	-1.12208	1.12208	0.891204	1.09527	0.0442532	0.273326	0.0113125	1.42416	150.482
2017	Shaanxi	0.5679	545.4	3077.62	2095.29	96.8798	695.221	27.4518	1830.6	1247	1292.9	802.4	58.4	38.5	374.8	320.4	15.4	12	7.79762	21898.8	3835	232	43954	4063.9	1263	93.4	13335	207.779	6.57962	22.7682	55.3582	1.27038	3.1575	296.913	5.69344	0.175641	-0.586522	-0.121983	-0.371486	-0.044322	-1.12431	1.12431	0.889431	1.09699	0.0477496	0.26425	0.0114471	1.42044	162.778
2018	Shaanxi	0.5813	626.79	3240	2245	104.6	682.8	29.8	1927.3	1312.7	1380.8	864.2	62.5	42.1	370.2	312.6	16.7	13.1	8.18746	21898.8	3864	230	44147	4091	1275	92.6	12550	205.988	6.1923	22.8681	54.884	1.27885	3.1875	294.399	5.68494	0.175903	-0.578906	-0.123593	-0.36379	-0.0453587	-1.11165	1.11165	0.899565	1.1071	0.0479275	0.249572	0.0117251	1.41633	177.8
2000	Gansu	0.2401	17.06	320.118	222.813	11.1534	68.8108	1.18783	193.3	129.7	138.1	100.8	6.6	4.5	47.6	24.1	1	0.2	5.18634	1052.88	2556.89	65	64233	3740.2	981	15.6	11415	58.214	5.63227	33.2727	9.24612	1.16919	2.4525	109.987	4.70036	0.21275	-0.471352	-0.130305	-0.476758	-0.0267386	-1.10515	1.10515	0.904851	0.953594	0.051101	0.424558	0.018553	1.44781	16.153
2001	Gansu	0.245099	19.65	339.658	239.635	8.64706	75.9285	1.08958	207.1	137.6	146.9	107.1	3.8	4.9	55.5	25.3	0.8	0.2	5.7334	1125.37	2575.24	66	69969	3688.9	982	16.7	12750	59.1096	6.29098	36.2439	9.89809	1.15315	2.455	115.151	4.74624	0.210693	-0.469037	-0.0869774	-0.510513	-0.0228672	-1.08939	1.08939	0.917941	0.967701	0.019743	0.490383	0.0128315	1.49066	14.3576
2002	Gansu	0.259599	26.53	352.858	253.205	13.8735	80.729	1.00044	214.5	145	150	107.3	5.1	8.7	58.6	28.7	0.8	0.2	7.90561	1232.03	2592.58	69	79410	3649.9	988	18.3	13268	61.7964	6.54656	41.1344	10.8464	1.14096	2.47	123.935	4.81975	0.207479	-0.478537	-0.106236	-0.500768	-0.020561	-1.1061	1.1061	0.904076	1.00315	0.0230481	0.467138	0.011341	1.50467	4.05
2003	Gansu	0.273798	20.65	427.843	275.823	19.814	85.4917	0.957142	240	160.8	165.5	110.3	7.3	12.5	63.1	30.8	0.7	0.2	5.98968	1399.83	2603.34	70	77200	3620.9	994	19.2	12730	62.692	6.28111	39.9896	11.3798	1.13189	2.485	123.959	4.81995	0.207471	-0.544605	-0.117377	-0.46509	-0.0164548	-1.14353	1.14353	0.874488	0.967317	0.0270458	0.409372	0.00783	1.41156	45.7571
2004	Gansu	0.286099	47	503.503	331.366	16.1915	105.77	0.986324	285	192.3	195.4	136	6.5	9.7	78.8	38.9	0.8	0.3	6.07852	1688.49	2618.78	72	77013	3668.9	1003	20.8	16344	64.4832	8.06429	39.8927	12.3282	1.1469	2.5075	128.423	4.85533	0.205959	-0.513835	-0.0976556	-0.476064	-0.014136	-1.10169	1.10169	0.907696	0.945565	0.0215489	0.425535	0.0052238	1.39787	49.1898
2005	Gansu	0.300201	42.46	549.711	362.89	15.8959	114.323	1.02373	308.1	213.5	210.7	152.2	6.4	9.5	86	43.1	0.8	0.3	5.94336	1933.98	2594.36	76	78174	3726	1030	19.8	20788	68.0656	10.257	40.4941	11.7355	1.16475	2.575	134.292	4.90002	0.204081	-0.488861	-0.0910398	-0.470258	-0.013533	-1.06369	1.06369	0.940122	0.913882	0.0194808	0.414974	0.0049662	1.3533	55.5787
2006	Gansu	0.310899	52.78	593.7	395.838	14.9934	118.293	1.0369	333.3	228	231.1	164.3	5.8	9.2	90.8	44.8	0.9	0.3	5.90653	2277.35	2606.25	77	79189	3658.7	1050	22.6	21651	68.9612	10.6828	41.0199	13.395	1.14371	2.625	137.828	4.926	0.203004	-0.497731	-0.0812533	-0.462185	-0.0130093	-1.05418	1.05418	0.948605	0.937806	0.0159211	0.40383	0.0052395	1.3628	63.5386
2007	Gansu	0.3159	84.74	686.099	458.728	19.4286	131.168	1.04692	388	299	271	188	8	12	88	43	1		6.21734	2703.98	2617.16	80	84642	3759	1063	22.7	35317	71.648	17.4258	43.8445	13.4543	1.17506	2.6575	150.205	5.012	0.199521	-0.513649	-0.0894496	-0.453225	0	-1.05632	1.05632	0.94668	0.963785	0.0188783	0.391251	0	1.37391	75.7272
2008	Gansu	0.3215	107.34	808.099	529.564	22.4366	168.261	1.01117	462	346	312	218	10	13	118	51	1	0	6.32241	3176.11	2628.12	81	90670	3868.6	1255	25.1	36511	72.5436	18.0149	46.9671	14.8768	1.20932	3.1375	156.749	5.05465	0.197838	-0.511896	-0.0922238	-0.501395	0	-1.10552	1.10552	0.904556	0.937891	0.0213574	0.481759	0	1.44101	86.8261
2009	Gansu	0.3489	158.95	876.278	587.268	24.2364	171.889	1.11299	497	379.2	345	242.3	10	14.2	117.4	54.5	0.8	0.4	6.41473	3387.56	2554.91	83	98483	3938.6	1264	27.4	39906	74.3348	19.69	51.0142	16.24	1.23121	3.16	165.67	5.11	0.195695	-0.505031	-0.0895349	-0.470037	-0.0093505	-1.07395	1.07395	0.931139	0.954245	0.0194777	0.422549	0.0025403	1.39881	91.7722
2010	Gansu	0.3612	196.27	1057.02	757.557	18.5445	181.802	1.17145	599.3	457.7	441.3	316.3	7.8	10.7	123.9	57.9	0.8	0.4	6.78216	4120.75	2559.98	85	123712	3995.2	1278	29	44565	76.126	21.9888	64.0828	17.1883	1.2489	3.195	183.83	5.21401	0.191791	-0.477419	-0.0653856	-0.433607	-0.0083098	-0.984722	0.984722	1.01551	0.999926	0.0127892	0.368051	0.0022165	1.38298	97.943
2011	Gansu	0.3715	237.66	1187.76	848.454	17.2413	210.6	1.59403	678.7	509	498	350.4	7.6	9.7	143.5	67.1	1.1	0.5	10.1625	5020.37	2564.19	87	143989	4094.8	1292	29.6	68413	77.9172	33.7557	74.5863	17.5439	1.28003	3.23	208.313	5.33904	0.1873	-0.491412	-0.057897	-0.441501	-0.0099339	-1.00074	1.00074	0.999257	1.01523	0.0113733	0.379193	0.0029525	1.40875	109.867
2012	Gansu	0.3875	302.37	1358.16	984.243	20.074	231.722	1.80313	780.5	577.6	580.7	403.6	9.3	10.7	158	73.7	1.2	0.6	7.25954	5650.2	2577.55	92	150374	4099.8	1298	33.1	73748	82.3952	36.388	77.8937	19.6184	1.2816	3.245	220.822	5.39736	0.185276	-0.497009	-0.0602182	-0.431815	-0.0097149	-0.998757	0.998757	1.00124	1.04268	0.0128464	0.365768	0.0026553	1.42395	120.32
2013	Gansu	0.4013	346.58	1517.74	1104.47	22.533	253.39	2.00624	879.9	637.9	657.8	446.7	10.6	11.9	174.9	78.5	1.4	0.6	7.13525	6330.69	2582.18	95	165791	4155.9	1284	34.4	77760	85.082	38.3676	85.8797	20.3889	1.29913	3.21	234.227	5.45629	0.183275	-0.512939	-0.0607858	-0.4326	-0.0098822	-1.01621	1.01621	0.984051	1.0716	0.0132245	0.371973	0.0030843	1.45989	135.341
2014	Gansu	0.4168	366.17	1618.8	1174.93	25.5416	268.435	2.145	939.2	679.6	705.1	469.8	12	13.5	182.2	86.3	1.5	0.6	7.08066	6836.82	2590.78	98	176169	4197.5	1297	38.6	77832	87.7688	38.4031	91.2555	22.8782	1.31214	3.2425	244.86	5.50069	0.181795	-0.527302	-0.0636072	-0.421873	-0.0099944	-1.02278	1.02278	0.97773	1.08932	0.014025	0.350094	0.0033126	1.45676	147.746
2015	Gansu	0.4319	497.05	1722.09	1252.51	28.6483	279.423	2.17978	995.5	726.6	753.8	498.7	12.9	15.8	185.8	93.6	1.5	0.6	6.95837	6790.32	2599.55	98	183735	4229.3	1307	42.7	78848	87.7688	38.9044	95.1747	25.3083	1.32208	3.2675	251.746	5.52842	0.180884	-0.532044	-0.0647699	-0.406328	-0.0096052	-1.01275	1.01275	0.987414	1.09936	0.0135824	0.322089	0.0031644	1.4382	159.335
2016	Gansu	0.4469	488.1	1778	1274.71	30.8329	299.748	2.16519	1027.7	750.3	764.4	510.3	14.2	16.6	203.1	96.6	1.6	0.6	7.15319	7200.37	2610	93	195092	3749.2	1318	44.2	69915	83.2908	34.4968	101.058	26.1973	1.172	3.295	249.51	5.5195	0.181176	-0.528283	-0.0676052	-0.425417	-0.0093665	-1.03067	1.03067	0.970242	1.07393	0.0148341	0.354452	0.0032474	1.44646	170.545
2017	Gansu	0.4639	520.79	1559.64	1068.61	31.5719	308.968	2.0904	896	663.6	642.1	426.5	14.6	17	201.5	107.4	1.5	0.6	7.06121	7459.9	2626	84	172188	3752	1331	45.5	51995	75.2304	25.6548	89.1934	26.9678	1.17287	3.3275	221.547	5.40063	0.185163	-0.53938	-0.075866	-0.445373	-0.0100941	-1.07071	1.07071	0.933957	1.03153	0.0173852	0.371672	0.0033508	1.42393	148.397
2018	Gansu	0.4769	678.35	1659.4	1166.1	33.1	318.9	2	962.1	697.2	699.7	466.4	15	18	209.7	109.1	1.4	0.6	7.12942	7459.9	2637	83	161272	3773.6	1338	40.8	42864	74.3348	21.1495	83.5389	24.1822	1.17963	3.345	207.73	5.33624	0.187398	-0.532945	-0.0744492	-0.442537	-0.0091218	-1.05905	1.05905	0.94424	1.05424	0.0166225	0.369383	0.0028123	1.44305	139.3
2000	Qinghai	0.347609	5.03	63.2975	28.9023	1.8206	32.4693	0.1053	38.5	18.5	13.3	11.6	1.1	0.4	24.1	6.4	0.1		4.34421	263.678	516.5	7	636	553.7	211	5.9	1920	6.2692	0.947347	0.329448	3.49693	0.173087	0.5275	11.7435	2.4633	0.405959	-0.420394	-0.131165	-1.02257	0	-1.57413	1.57413	0.63527	0.523528	0.0790971	1.93163	0	2.53425	6.83e-15
2001	Qinghai	0.363219	7.41	65.5019	28.5919	2.6555	34.1463	0.1082	42.8	20.5	16.7	12.2	1.3	0.5	24.7	7.7	0.1	0	4.80702	300.125	523.1	7	645	529	208	4.9	1776	6.2692	0.876296	0.33411	2.90423	0.165365	0.52	11.0692	2.40417	0.415944	-0.498894	-0.168689	-0.947211	0	-1.61479	1.61479	0.619274	0.597511	0.105406	1.67223	0	2.37515	1.07e-14
2002	Qinghai	0.376769	8.45	76.9492	29.7384	2.63768	40.7062	0.087452	44.9	20.6	17.1	11.5	1.7	1	26	8.1	0.1	0	5.17197	340.648	528.6	7	821	494.3	194	5.3	1647	6.2692	0.812646	0.425278	3.14131	0.154518	0.485	11.288	2.42374	0.412586	-0.520742	-0.133818	-0.953787	0	-1.60835	1.60835	0.621757	0.574661	0.0582728	1.69803	0	2.33096	3.7795
2003	Qinghai	0.381791	7.49	86.6478	34.2201	1.79804	46.4983	0.069535	53.7	23.3	18.4	11.3	1.6	1	31.1	9.6	0	0.1	5.21188	390.199	533.8	7	994	466.8	182	5.1	1691	6.2692	0.834356	0.514892	3.02277	0.145922	0.455	11.2421	2.41967	0.41328	-0.559457	-0.0901671	-0.964807	0	-1.61443	1.61443	0.619413	0.643078	0.0332019	1.73848	0	2.41476	4.0618
2004	Qinghai	0.385277	15.92	94.0416	36.4408	1.7521	51.6985	0.062012	60.5	26.2	21.8	12.4	1	0.8	35	11.5			5.37131	466.1	538.6	7	960	473.3	180	5.2	1756	6.2692	0.866428	0.49728	3.08204	0.147954	0.45	11.3129	2.42594	0.412211	-0.585997	-0.0783639	-0.940777	0	-1.60514	1.60514	0.623	0.681245	0.023289	1.67313	0	2.37766	4.08806
2005	Qinghai	0.392507	14.93	97.6369	38.6153	1.99187	54.0833	0.104265	65.3	28.7	23.3	13.2	0.9	0.8	38.6	13.1			5.13944	543.32	543.2	7	1157	476.7	177	5.4	1747	6.2692	0.861987	0.599326	3.20058	0.149016	0.4425	11.5226	2.44431	0.409113	-0.591605	-0.0818065	-0.92581	0	-1.59922	1.59922	0.625304	0.698117	0.0229509	1.63217	0	2.35324	2.84208
2006	Qinghai	0.392587	16.91	121.252	49.1608	1.96081	67.0122	0.11047	69.6	31	24	14.1	1.1	0.9	41.9	14.3	0.1	0	5.47682	639.5	547.7	7	1123	517.2	176	5.5	1857	6.2692	0.916262	0.581714	3.25985	0.161677	0.44	11.6287	2.45348	0.407585	-0.58167	-0.0699442	-0.921864	0	-1.57348	1.57348	0.635535	0.690116	0.019765	1.61936	0	2.32924	3.00775
2007	Qinghai	0.400689	29.27	153.4	58.7381	2.04772	89.1517	0.143924	83	38	31	18	1	1	50	17			5.70747	783.61	551.6	8	959	516.7	177	5.6	1892	7.1648	0.933532	0.496762	3.31912	0.16152	0.4425	12.5182	2.52719	0.395697	-0.575731	-0.0576181	-0.94238	0	-1.57573	1.57573	0.634627	0.659451	0.0133489	1.70932	0	2.38212	3.319
2008	Qinghai	0.408605	42.44	8.1239	3.9439	0.1532	3.5992	0.0133	106	48	36	22	1	1	66	23	0	0	5.9619	961.52	554.3	8	1070	513.6	252	5.6	1954	7.1648	0.964123	0.55426	3.31912	0.160551	0.63	12.7928	2.54889	0.392328	-0.589901	-0.0748815	-0.827711	0	-1.49249	1.49249	0.67002	0.794404	0.0188579	1.27133	0	2.08459	0.4143
2009	Qinghai	0.419	57.85	157.298	61.3081	2.3051	90.0931	0.071417	107.4	49.9	37.1	24.3	1.3	1	66.9	23.2			5.98083	1081.27	557.3	8	2114	514.1	252	5.9	2026	7.1648	0.999649	1.09505	3.49693	0.160708	0.63	13.5471	2.60617	0.383704	-0.532163	-0.0657301	-0.925768	0	-1.52366	1.52366	0.656314	0.59506	0.0190506	1.6516	0	2.26571	3.52074
2010	Qinghai	0.4472	69.5	201.317	92.0725	3.77448	101.454	0.12358	134.9	66.4	55.1	37	2.5	1.2	74.9	26.6	0.1		6.04658	1350.43	563.47	9	3113	546.9	252	6.1	2062	8.0604	1.01741	1.61253	3.61547	0.170961	0.63	15.1068	2.71514	0.368305	-0.539919	-0.0883184	-0.867055	0	-1.49529	1.49529	0.668765	0.681081	0.0390602	1.41901	0	2.13915	3.89322
2011	Qinghai	0.4622	104.74	230.819	102.91	4.17	119.339	0.2	155.1	75.7	61.3	41.6	2.8	1.4	88.4	31	0.1	0.1	9.86817	1670.44	568.17	8	5406	547.7	252	6.2	1995	7.1648	0.984353	2.80031	3.67474	0.171211	0.63	15.4254	2.73602	0.365495	-0.532992	-0.0850348	-0.882844	-0.0061096	-1.50698	1.50698	0.663578	0.656982	0.0361322	1.47435	0.0008665	2.16833	4.2
2012	Qinghai	0.4744	134.31	263.861	117.087	4.57094	137.076	0.558336	176.8	87.1	69.5	47.6	2.9	1.6	101.3	35.8	0.4	0.1	6.00395	1893.54	573.17	9	5329	554.2	252	6.4	1805	8.0604	0.890605	2.76042	3.79328	0.173243	0.63	16.308	2.79165	0.358211	-0.5285	-0.0805603	-0.880566	-0.0159643	-1.50559	1.50559	0.664191	0.647907	0.0313984	1.46998	0.0084641	2.15775	4.56874
2013	Qinghai	0.4851	159.69	310.302	138.349	5.67679	160.094	1.26278	207.6	102.7	81.8	56.5	3.6	2.1	118.3	41.8	1	0.3	6.23458	2122.06	577.79	10	6472	555.8	187	6.5	1997	8.956	0.98534	3.3525	3.85255	0.173743	0.4675	17.7876	2.8785	0.347403	-0.525127	-0.0830594	-0.87817	-0.0272992	-1.51366	1.51366	0.660652	0.6455	0.0313618	1.46016	0.0135651	2.15058	4.9194
2014	Qinghai	0.4978	190.04	327.492	144.206	6.60922	169.137	2.21717	219	108.5	85.3	58.9	4.2	2.4	124.8	44.4	1.7	0.5	6.23868	2303.32	583.42	10	7046	553.7	182	6.6	1886	8.956	0.930571	3.64983	3.91182	0.173087	0.455	18.0763	2.8946	0.345471	-0.524242	-0.0900615	-0.875004	-0.0421037	-1.53141	1.53141	0.652992	0.637701	0.0353174	1.45168	0.0230186	2.14771	5.32211
2015	Qinghai	0.503	204.41	319.265	144.999	7.43302	158.375	2.77551	212.2	107	85.6	59.4	4.5	2.9	116.6	41.8	2.2	0.6	5.86107	2417.05	588.43	10	7377	558.4	197	6.5	1956	8.956	0.96511	3.82129	3.85255	0.174556	0.4925	18.262	2.90482	0.344255	-0.524417	-0.0977703	-0.856651	-0.0525471	-1.53139	1.53139	0.653003	0.654484	0.0361267	1.38375	0.0318759	2.10623	5.68369
2016	Qinghai	0.5163	232.35	338.798	155.518	8.27751	165.717	3.25262	224.7	114.1	91.8	63.8	5	3.3	121.9	43.9	2.6	0.7	6.35718	2572.49	593	9	7944	557.7	202	6.4	1939	8.0604	0.956722	4.11499	3.79328	0.174337	0.505	17.6047	2.86817	0.348655	-0.524441	-0.10084	-0.849333	-0.0572009	-1.53181	1.53181	0.65282	0.660483	0.0370182	1.3582	0.0356589	2.09136	6.03317
2017	Qinghai	0.5307	233.12	364.097	162.383	9.03819	182.982	3.44021	242	122.1	95.8	66.6	5.5	3.6	134.5	48.5	2.7	0.8	6.687	2624.83	598	9	8416	555.3	207	6.4	1875	8.0604	0.925144	4.35949	3.79328	0.173587	0.5175	17.8294	2.88085	0.34712	-0.522261	-0.102267	-0.858396	-0.0555415	-1.53847	1.53847	0.649998	0.641525	0.0379249	1.39371	0.031889	2.10505	6.25416
2018	Qinghai	0.5447	267.85	405.9	169.2	10.4	216	3.6	272	134	99.8	69.4	6.3	4.1	159.2	56.8	2.8	0.8	6.66699	2624.83	603	8	7556	557.3	214	6.4	1784	7.1648	0.880243	3.91401	3.79328	0.174212	0.535	16.4615	2.80103	0.357012	-0.51619	-0.104893	-0.884144	-0.0530194	-1.55825	1.55825	0.641747	0.599449	0.0393705	1.49152	0.0310421	2.16138	6.7
2000	Ningxia	0.325426	5.66	77.75	46.99	3.11	25.75	1.9	46	31.8	30.3	16.7	1.6	1.6	13.1	12.6	1	0.9	5.28204	295.02	554.32	24	4801	1016.5	399	11.5	1572	21.4944	0.77564	2.48692	6.81605	0.317758	0.9975	32.8883	3.49312	0.286277	-0.664389	-0.128755	-0.378874	-0.0932773	-1.2653	1.2653	0.790329	1.09656	0.04	0.344332	0.0271526	1.50804	0
2001	Ningxia	0.333209	7.48	85.3	49.39	3.5	30.29	2.12	49.6	35.7	31.5	17.9	1.6	1.9	15.4	14.9	1.1	1.1	6.08624	337.44	563.22	25	5232	1007.6	405	11.9	1689	22.39	0.833369	2.71018	7.05313	0.314976	1.0125	34.3141	3.53556	0.282841	-0.643641	-0.12398	-0.379375	-0.0918275	-1.23882	1.23882	0.807217	1.01894	0.034553	0.367016	0.0248535	1.44536	0
2002	Ningxia	0.342006	9.24	92.49	52.88	5.14	32.04	2.44	52.8	39.7	34.2	18.7	1.9	3.2	15.6	16.4	1.1	1.3	6.29778	377.16	571.54	25	5289	1147.9	410	12.7	1723	22.39	0.850145	2.7397	7.52729	0.358834	1.025	34.891	3.55223	0.281514	-0.664803	-0.13164	-0.349916	-0.0914914	-1.23785	1.23785	0.807852	1.04564	0.0329968	0.329518	0.0223226	1.43047	0
2003	Ningxia	0.369241	8.64	100.52	54.13	7.46	36.35	2.59	57.5	45.9	34.9	19.3	2.7	4.8	16.9	19.5	1	1.5	6.0275	455.36	580.19	25	5919	1129.5	413	12	1632	22.39	0.805245	3.06604	7.1124	0.353082	1.0325	34.7593	3.54845	0.281813	-0.652312	-0.150316	-0.316078	-0.0838229	-1.20253	1.20253	0.831581	0.973764	0.0417454	0.313404	0.0171773	1.34609	0
2004	Ningxia	0.406	18.36	125.52	71.3	6.2	41.24	3.59	67.3	58.3	44.3	27	2.1	4.1	17.3	23.9	1.5	2.1	6.17739	537.11	587.714	28	5979	1158.3	406	12.9	1761	25.0768	0.868895	3.09712	7.64583	0.362085	1.015	38.0657	3.63931	0.274777	-0.602526	-0.115527	-0.259519	-0.0920335	-1.06961	1.06961	0.934924	0.932001	0.0252996	0.237823	0.0204293	1.21555	3.19
2005	Ningxia	0.4228	17.57	138	78.9	5.6	46	4	72.1	65.9	46.2	32.7	2.1	3.5	19.8	26.2	1.7	2.3	5.94856	606.095	596.203	30	6061	1099.3	424	14.1	1599	26.868	0.788963	3.1396	8.35707	0.343641	1.06	40.5573	3.70271	0.270072	-0.517239	-0.109308	-0.272845	-0.0938747	-0.993267	0.993267	1.00678	0.807778	0.0243478	0.251908	0.0214241	1.10546	3.5
2006	Ningxia	0.4296	21.29	148.2	90.6	5	42	4.1	79.5	72.6	51.9	37.3	1.9	3.2	21.2	28.2	1.8	2.6	6.28729	710.76	603.731	32	6536	1109.3	427	14.5	1891	28.6592	0.933038	3.38565	8.59415	0.346767	1.0675	42.9863	3.76088	0.265895	-0.502784	-0.0967553	-0.276478	-0.0890782	-0.965095	0.965095	1.03617	0.850626	0.0200321	0.213053	0.0191529	1.10286	6.5
2007	Ningxia	0.440237	27.92	182.948	111.1	5.7	53.3	5.2	98	85	65	46	2	4	24	29	2	3	6.56588	889.2	610.252	35	7737	1189.8	426	15.7	2228	31.346	1.09932	4.00777	9.30539	0.371932	1.065	47.1954	3.8543	0.259451	-0.512855	-0.0864774	-0.304165	-0.0896781	-0.993176	0.993176	1.00687	0.858109	0.0155782	0.241109	0.018949	1.13375	7.64768
2008	Ningxia	0.449775	45.2	227.2	131.1	7.5	73.1	6	119	108	76	56	3	5	32	41	2	4	6.93331	1098.51	617.694	35	9365	1209.7	452	17.1	2385	31.346	1.17678	4.85107	10.1352	0.378152	1.13	49.0172	3.89217	0.256926	-0.493501	-0.095734	-0.285118	-0.0776652	-0.952018	0.952018	1.0504	0.783105	0.0198063	0.251117	0.0132042	1.06723	9.5
2009	Ningxia	0.461	68.68	243.503	146.782	8.38279	70.6736	7.04564	127.3	116.2	84.2	62.6	3	5.4	30.5	40.2	2.8	4.3	6.95662	1353.31	625.2	36	12232	1226.7	454	19.2	2389	32.2416	1.17876	6.33618	11.3798	0.383466	1.135	52.6548	3.96376	0.252286	-0.483808	-0.0957437	-0.278894	-0.090094	-0.948539	0.948539	1.05425	0.810787	0.0191254	0.220204	0.018841	1.06896	10.6189
2010	Ningxia	0.479	94.23	305.938	195.145	8.67737	82.1343	8.03766	159.3	146.6	110.5	84.6	3.1	5.6	34.9	47.2	3.1	4.9	7.12684	1689.65	632.96	38	14053	1247.9	465	20.2	2640	34.0328	1.3026	7.27945	11.9725	0.390093	1.1625	56.14	4.02785	0.248272	-0.457166	-0.0842754	-0.271989	-0.0835826	-0.897014	0.897014	1.11481	0.833135	0.015701	0.198506	0.0166212	1.06396	11.9441
2011	Ningxia	0.4982	112.19	354.68	223.605	9.32057	97.5986	10.237	184.1	170.5	126.5	97.1	3.3	6	41.4	56.2	3.9	6.3	9.75384	2102.21	639.45	38	15244	1260.4	478	20.8	2692	34.0328	1.32826	7.89639	12.3282	0.394001	1.195	57.1746	4.04611	0.247151	-0.457597	-0.0799179	-0.270968	-0.0884823	-0.896965	0.896965	1.11487	0.821327	0.0144533	0.202708	0.0178674	1.05635	13.919
2012	Ningxia	0.5067	139.8	385.149	240.465	9.76554	105.724	13.3627	199.4	185.7	135.9	104.6	3.4	6.3	44.8	60.9	5.1	8.2	7.18519	2341.29	647.19	39	15282	1241.2	491	22.1	2740	34.9284	1.35194	7.91608	13.0987	0.387999	1.2275	58.9106	4.07602	0.245337	-0.457538	-0.0775362	-0.270596	-0.100139	-0.90581	0.90581	1.10398	0.811167	0.0136838	0.201931	0.0215786	1.04836	15.8325
2013	Ningxia	0.5201	149.38	429.997	268.996	9.83657	120.013	13.2177	222.3	207.7	151.5	117.5	3.5	6.4	50.7	69.3	5.1	8.1	7.20177	2577.57	654.19	40	16627	1264.7	499	22.1	2699	35.824	1.33171	8.61279	13.0987	0.395345	1.2475	60.51	4.10281	0.243735	-0.452435	-0.0726112	-0.268959	-0.0928195	-0.886825	0.886825	1.12762	0.806593	0.0125102	0.204191	0.0193542	1.04265	17.9345
2014	Ningxia	0.5361	157.05	445.471	273.961	10.0039	126.784	14.9264	229.6	215.8	154.1	119.8	3.6	6.5	53.6	73.2	5.7	9.2	7.19614	2752.1	661.54	40	15281	1253.2	499	22.2	2586	35.824	1.27596	7.91556	13.1579	0.39175	1.2475	59.8127	4.09122	0.244426	-0.453817	-0.0719811	-0.268954	-0.097749	-0.892501	0.892501	1.12045	0.791072	0.0124377	0.208401	0.0207598	1.03267	19.7947
2015	Ningxia	0.5523	166.27	483.021	310.986	11.632	122.896	15.7679	251.7	231.3	175.7	135.3	4.1	7.6	51.9	71	6.1	9.7	7.14386	2911.77	667.88	40	15642	1264.6	507	22.2	2593	35.824	1.27941	8.10256	13.1579	0.395314	1.2675	60.0267	4.09479	0.244213	-0.451712	-0.0748735	-0.268518	-0.09657	-0.891673	0.891673	1.12149	0.836081	0.0129915	0.185987	0.0205289	1.05559	21.7388
2016	Ningxia	0.5629	201.29	493.605	311.888	10.1064	131.715	16.9665	256.3	237.3	175.9	136	3.6	6.6	55.7	76.1	6.5	10.5	7.37128	3168.59	675	41	15137	1118.8	515	22.5	2587	36.7196	1.27645	7.84097	13.3358	0.349737	1.2875	60.81	4.10775	0.243442	-0.452632	-0.0672067	-0.269252	-0.0993686	-0.888459	0.888459	1.12554	0.817234	0.011168	0.195311	0.0212783	1.04499	22.9289
2017	Ningxia	0.5798	222.39	517.417	308.962	9.6885	155.68	18.6235	266.3	251.1	174.3	134.7	3.4	6.3	65.8	89.9	7.2	11.4	7.21662	3443.56	682	41	15087	1132.6	511	22	2540	36.7196	1.25326	7.81507	13.0394	0.354051	1.2775	60.4589	4.10196	0.243786	-0.461791	-0.0629364	-0.267472	-0.103117	-0.895316	0.895316	1.11692	0.772671	0.0101054	0.220221	0.0227326	1.02573	24.4623
2018	Ningxia	0.5888	219.06	575.8	344.6	9.2	176.1	19.7	296.1	279.7	194.1	150.5	3.3	6	74.4	101.7	7.6	12.1	7.11644	3443.56	688	38	14975	1164.6	523	21.7	2266	34.0328	1.11807	7.75705	12.8616	0.364054	1.3075	57.4411	4.05076	0.246867	-0.459498	-0.0565409	-0.26673	-0.0995635	-0.882333	0.882333	1.13336	0.771849	0.0087878	0.223738	0.0214893	1.02587	26.2
2000	Xinjiang	0.337502	12.82	487.2	360.541	8.3451	114.514	3.8007	288.2	199	215.7	144.9	5.6	2.7	64.7	49.8	2.1	1.7	6.16848	1363.56	1849.41	79	88125	3391.6	3094	39.7	13606	70.7524	6.71334	45.6487	23.5302	1.06021	7.735	155.44	5.04626	0.198167	-0.517215	-0.082158	-0.401862	-0.039511	-1.04075	1.04075	0.960848	1.10161	0.0355261	0.30537	0.0096367	1.45214	0
2001	Xinjiang	0.337498	18.52	496.812	348.841	10.09	134.024	3.8633	288.1	208.7	199.8	149	6.4	3.7	79.7	54.3	2.2	1.7	6.86076	1491.6	1876.19	83	104717	3404.1	3138	46.1	12602	74.3348	6.21795	54.2434	27.3235	1.06412	7.845	171.029	5.14183	0.194483	-0.454273	-0.0902682	-0.45697	-0.0397714	-1.04128	1.04128	0.960354	0.941552	0.0351299	0.395956	0.0100633	1.3827	0
2002	Xinjiang	0.338402	20.36	525.05	362.767	11.0897	148.038	3.1498	305	220	205.8	157	6.2	4.9	91.5	56.5	1.5	1.7	6.88839	1612.65	1905.19	84	96828	3478.3	3054	40	11518	75.2304	5.6831	50.1569	23.708	1.08732	7.635	163.501	5.09682	0.196201	-0.442459	-0.0864448	-0.492884	-0.0299412	-1.05173	1.05173	0.950815	0.905676	0.0267248	0.45661	0.0052933	1.3943	0.0054
2003	Xinjiang	0.343913	23.2	688.319	482.76	13.6936	161.982	3.2065	426.2	262.1	308.9	173.8	7.6	6.1	94.9	67.1	1.5	1.7	7.09567	1886.35	1933.95	91	99390	3535	3051	44.4	12112	81.4996	5.97618	51.484	26.3159	1.10504	7.6275	174.008	5.1591	0.193832	-0.652157	-0.0823062	-0.422043	-0.0244285	-1.18093	1.18093	0.846787	1.24655	0.0247863	0.332829	0.0041104	1.60828	26.6766
2004	Xinjiang	0.351539	33.81	750.68	515	13.82	187.47	4.3	459.1	291.6	327.2	187.8	7.5	6.3	107.1	80.3	2.2	2.1	7.17544	2209.09	1963.11	99	105636	3592.3	3107	45.7	12312	88.6644	6.07486	54.7195	27.0864	1.12295	7.7675	185.435	5.22271	0.191472	-0.639398	-0.0767552	-0.418392	-0.0298372	-1.16438	1.16438	0.858824	1.19528	0.0219166	0.333082	0.0060009	1.55628	30.09
2005	Xinjiang	0.371502	34.14	831.06	595.85	15.29	183.52	4.34	507.6	323.5	377.8	218.1	8.3	7	103.3	80.2	2.2	2.1	7.31041	2604.14	2010.35	108	115921	3731.2	3204	48.5	14565	96.7248	7.18652	60.0471	28.746	1.16637	8.01	201.881	5.30768	0.188406	-0.632462	-0.0766441	-0.389426	-0.0276849	-1.12622	1.12622	0.887929	1.24197	0.021815	0.284431	0.0054709	1.55369	32.06
2006	Xinjiang	0.3794	46.45	883.54	638.6	17.2	189.07	4.69	527.8	355.8	407.2	231.4	9.3	7.9	92.8	96.3	1.4	3.3	7.37772	3045.26	2050	120	128626	4176.6	3335	49.5	15570	107.472	7.68239	66.6283	29.3387	1.3056	8.3375	220.764	5.3971	0.185285	-0.643135	-0.0798577	-0.322014	-0.0232555	-1.06826	1.06826	0.9361	1.27188	0.022917	0.206214	0.002252	1.50327	33.98
2007	Xinjiang	0.391501	98.43	1063.46	766.95	20.86	231.51	7.01	629	435	464	304	11	10	131	100	3	4	7.57949	3523.16	2095.19	132	141332	4202.6	3465	50.5	16576	118.219	8.17876	73.21	29.9313	1.31373	8.6625	239.516	5.47862	0.182528	-0.540685	-0.0789858	-0.390695	-0.0312068	-1.04157	1.04157	0.960087	1.10075	0.0215767	0.285181	0.0049438	1.41246	37.13
2008	Xinjiang	0.396399	143.16	1176.69	784.19	23.18	318.23	9.91	691	486	472	312	12	11	180	138	4	6	7.58953	4203.41	2130.81	149	169034	4486.7	3572	57.3	18356	133.444	9.05703	87.5596	33.9617	1.40254	8.93	274.355	5.61442	0.178113	-0.546335	-0.0790767	-0.425515	-0.0368161	-1.08774	1.08774	0.919334	1.0082	0.0214902	0.352754	0.0056146	1.38806	41.18
2009	Xinjiang	0.3985	196.78	1297.61	898.617	26.6451	318.373	11.1403	759.7	537.9	532.4	366.2	14.1	12.6	185.8	132.5	4.8	6.4	7.72158	4277.05	2158.63	155	158280	4663.8	3676	59.6	18142	138.818	8.95144	81.989	35.3249	1.4579	9.19	275.731	5.61943	0.177954	-0.513597	-0.0820979	-0.427686	-0.0383761	-1.06176	1.06176	0.941835	1.00682	0.0229785	0.34405	0.0064389	1.38028	42.8358
2010	Xinjiang	0.4301	220.5	1846.18	1376.89	35.2701	375.791	12.6663	1078.6	767.6	812.4	564.5	18.7	16.6	218	157.8	5.4	7.2	7.78941	5437.47	2185	168	170713	4758.6	3722	62.3	18192	150.461	8.97611	88.4293	36.9252	1.48754	9.305	295.584	5.68895	0.175779	-0.490252	-0.0778876	-0.3898	-0.0322063	-0.990146	0.990146	1.00995	1.07332	0.0215212	0.281203	0.0051456	1.38119	45.5707
2011	Xinjiang	0.4354	297.59	1955.39	1437.89	38.0808	415	14.1653	1139	816.4	844.8	593.1	20	18.1	241.5	173.5	6.1	8.1	10.8976	6610.05	2208.71	184	182977	4983.5	3885	67.6	19340	164.79	9.54255	94.7821	40.0665	1.55784	9.7125	320.452	5.76973	0.173318	-0.486174	-0.0786481	-0.399161	-0.0336421	-0.997625	0.997625	1.00238	1.04741	0.0215191	0.295415	0.0054555	1.3698	50.2523
2012	Xinjiang	0.4398	365.39	2275.67	1675	43.0407	485.372	15.26	1320.6	955.1	979.9	695.1	22.5	20.5	281.5	203.9	6.5	8.7	7.632	7505.31	2232.78	193	187756	5123.9	4029	72.1	19848	172.851	9.7932	97.2576	42.7337	1.60173	10.0725	334.31	5.81207	0.172056	-0.478325	-0.0768068	-0.398339	-0.0316059	-0.985077	0.985077	1.01515	1.03762	0.0207586	0.29446	0.00501	1.35785	57
2013	Xinjiang	0.4447	387.42	2538.88	1806.11	48.1323	604.199	17.1741	1468.3	1070.6	1052.6	753.5	25.2	23	349.7	254.5	7.3	9.8	7.87871	8443.84	2264.3	203	206666	5212.3	4770	77.4	21285	181.807	10.5022	107.053	45.875	1.62936	11.925	358.791	5.88274	0.169989	-0.480066	-0.0769105	-0.41726	-0.0318035	-1.00604	1.00604	0.993996	0.993761	0.0207714	0.326999	0.0050388	1.34657	63.2652
2014	Xinjiang	0.4607	477.27	2744.01	1955.11	49.3949	651.199	19.6023	1574.6	1169.4	1130.1	825.1	25.7	23.7	374.4	276.8	8.4	11.2	7.96905	9273.46	2298.47	237	262921	5517.6	4832	80.1	30439	212.257	15.0189	136.193	47.4753	1.7248	12.08	424.749	6.0515	0.165248	-0.465641	-0.0737744	-0.413024	-0.0332456	-0.985685	0.985685	1.01452	0.97588	0.0195201	0.320995	0.0053578	1.32175	68.6997
2015	Xinjiang	0.4723	605.34	2804.42	2005.38	53.1503	649.509	21.7706	1598.7	1205.8	1147.6	857.8	27.7	25.5	374.5	275	9.3	12.4	7.88453	9324.8	2359.73	248	268901	5757.3	4945	86.3	25838	222.109	12.7487	139.291	51.15	1.79973	12.3625	439.461	6.08555	0.164324	-0.447939	-0.0767301	-0.410296	-0.0354822	-0.970448	0.970448	1.03045	0.956662	0.0205874	0.3154	0.0058222	1.29847	74.6061
2016	Xinjiang	0.4835	717.02	2969.7	2163.11	50.2781	653.15	22.1845	1691.8	1277.9	1234.6	928.5	26.1	24.1	378.7	274.5	9.5	12.6	7.75491	9649.7	2398	250	266198	5921.3	4982	87.8	27596	223.9	13.6161	137.891	52.0391	1.851	12.455	441.752	6.09075	0.164183	-0.438381	-0.0704028	-0.403851	-0.034471	-0.947106	0.947106	1.05585	0.968523	0.0183354	0.303427	0.0056324	1.29592	80.9772
2017	Xinjiang	0.4938	612.49	3326.59	2313.24	54.2577	748.526	23.2317	1640.3	1686.3	1147.3	1166	26.8	27.4	366.7	381.8	11	12.2	7.88863	10882	2445	251	252646	5887	4952	88.3	27670	224.796	13.6526	130.871	52.3354	1.84028	12.38	435.875	6.07735	0.164545	-0.241387	-0.0667714	-0.326549	-0.033945	-0.668652	0.668652	1.49555	0.684227	0.0159531	0.216114	0.0062967	0.92259	187.334
2018	Xinjiang	0.5091	753.25	3637.8	2541.2	62.7	796.4	28.1	1791	1846.8	1257.8	1283.4	31	31.7	390	406.4	13.3	14.8	7.91741	10882	2487	255	269839	6068.9	4883	95.5	23732	228.378	11.7096	139.777	56.6028	1.89714	12.2075	450.572	6.11052	0.163652	-0.236526	-0.0696054	-0.323534	-0.0367414	-0.666407	0.666407	1.50058	0.68462	0.0168551	0.210089	0.0069416	0.918506	209.4
[truncated: 12 more columns]
